# Supplementary material for: Bis(2,5-dimethyl­anilinium) tetra­chlorido­zincate(II)
Source: Acta Crystallogr Sect E Struct Rep Online. 2009 Mar 25;65(Pt 4):m442. doi: 10.1107/S1600536809009982 (PMC2968953; doi:10.1107/S1600536809009982)
Supplement: Supplementary file 1 [file e-65-0m442-sup1.cif]

##############################################################################
###                                                                        ###
###        Electronic paper (Acta Crystallographica Section E)             ###
###                                                                        ###
##############################################################################
#                                                                            #
# This CIF contains the data in a paper accepted for publication in Acta     #
# Crystallographica Section E. It conforms to the requirements of Notes      #
# for Authors for Section E, and has been peer reviewed under the auspices   #
# of the IUCr Commission on Journals.                                        #
#                                                                            #
# Full details of the Crystallographic Information File format               #
# are given in the paper "The Crystallographic Information File (CIF):       #
# a New Standard Archive File for Crystallography" by S. R. Hall, F. H.      #
# Allen and I. D. Brown [Acta Cryst. (1991), A47, 655-685].                  #
#                                                                            #
# The current version of the core CIF dictionary is obtainable from          #
# ftp://ftp.iucr.org/pub/cif_core.dic. The current version number is 2.4.    #
#                                                                            #
# Software is freely available for graphical display of the structure(s) in  #
# this CIF.  For information consult the CIF home page http://www.iucr.org/  #
# cif/home.html                                                              #
#                                                                            #
# This file may be used for bona fide research purposes within the           #
# scientific community so long as proper attribution is given to the journal # 
# article from which it was obtained.                                        #
#                                                                            #
##############################################################################
                                             
data_I
_audit_creation_method     SHELXL-97
_chemical_name_systematic
;
Bis(2,5-dimethylanilinium) tetrachloridozincate(II)
;
_chemical_name_common     ?
_chemical_formula_moiety     '2(C8 H12 N +), Cl4 Zn 2-'
_chemical_formula_sum     'C16 H24 Cl4 N2 Zn'
_chemical_formula_iupac     '(C8 H12 N)2 [Zn Cl4]'
_chemical_formula_weight     451.58
_chemical_melting_point     ?
_symmetry_cell_setting     monoclinic
_symmetry_space_group_name_H-M     'P 21/n'
_symmetry_space_group_name_Hall     '-P 2yn'
loop_
    _symmetry_equiv_pos_as_xyz
    'x, y, z'
    '-x+1/2, y+1/2, -z+1/2'
    '-x, -y, -z'
    'x-1/2, -y-1/2, z-1/2'
_cell_length_a     7.425(2)
_cell_length_b     12.884(2)
_cell_length_c     22.809(2)
_cell_angle_alpha     90.00
_cell_angle_beta     96.16(2)
_cell_angle_gamma     90.00
_cell_volume     2169.5(7)
_cell_formula_units_Z     4
_cell_measurement_reflns_used     25
_cell_measurement_theta_min     9.89
_cell_measurement_theta_max     11.04
_cell_measurement_temperature     293(2)
_exptl_crystal_description     block
_exptl_crystal_colour     colourless
_exptl_crystal_size_max     0.20
_exptl_crystal_size_mid     0.13
_exptl_crystal_size_min     0.10
_exptl_crystal_density_diffrn     1.383
_exptl_crystal_density_meas     ?
_exptl_crystal_density_method     'not measured'
_exptl_crystal_F_000     928
_exptl_absorpt_coefficient_mu     1.624
_exptl_absorpt_correction_type     none
_exptl_absorpt_process_details     ?
_exptl_absorpt_correction_T_min     ?
_exptl_absorpt_correction_T_max     ?
_exptl_special_details
;
;
_diffrn_ambient_temperature     293(2)
_diffrn_radiation_type     MoK\a
_diffrn_radiation_wavelength     0.71073
_diffrn_measurement_device_type     'Enraf--Nonius Turbo CAD-4'
_diffrn_measurement_device     '\k-geometry diffractometer'
_diffrn_measurement_method     'Nonprofiled \w'
_diffrn_reflns_number     6539
_diffrn_reflns_av_R_equivalents     0.0327
_diffrn_reflns_av_sigmaI/netI     0.0670
_diffrn_reflns_theta_min     2.39
_diffrn_reflns_theta_max     27.96
_diffrn_reflns_theta_full     27.97
_diffrn_measured_fraction_theta_max     0.979
_diffrn_measured_fraction_theta_full     1.0
_diffrn_reflns_limit_h_min     -9
_diffrn_reflns_limit_h_max     9
_diffrn_reflns_limit_k_min     0
_diffrn_reflns_limit_k_max     17
_diffrn_reflns_limit_l_min     -10
_diffrn_reflns_limit_l_max     17
_diffrn_standards_number     2
_diffrn_standards_interval_time     120
_diffrn_standards_decay_%     5
loop_
    _diffrn_standard_refln_index_h
    _diffrn_standard_refln_index_k
    _diffrn_standard_refln_index_l
    2 5 2
    2 -5 2
_refine_special_details
;
Refinement of <i>F</i>^2^ against ALL reflections. The weighted <i>R</i>-factor
<i>wR</i> and goodness of fit <i>S</i> are based on <i>F</i>^2^, conventional
<i>R</i>-factors <i>R</i> are based on <i>F</i>, with <i>F</i> set to zero for
negative <i>F</i>^2^. The threshold expression of <i>F</i>^2^ >
\s(<i>F</i>^2^) is used only for calculating <i>R</i>-factors(gt) <i>etc</i>.
and is not relevant to the choice of reflections for refinement.
<i>R</i>-factors based on <i>F</i>^2^ are statistically about twice as large
as those based on <i>F</i>, and <i>R</i>- factors based on ALL data will be
even larger.
;
_reflns_number_total     3947
_reflns_number_gt     2621
_reflns_threshold_expression     I>2\s(I)
_refine_ls_structure_factor_coef     Fsqd
_refine_ls_matrix_type     full
_refine_ls_R_factor_all     0.1189
_refine_ls_R_factor_gt     0.0793
_refine_ls_wR_factor_gt     0.2058
_refine_ls_wR_factor_ref     0.2287
_refine_ls_goodness_of_fit_ref     1.051
_refine_ls_restrained_S_all     1.051
_refine_ls_number_reflns     3947
_refine_ls_number_parameters     214
_refine_ls_number_restraints     0
_refine_ls_hydrogen_treatment     noref
_refine_ls_weighting_scheme     calc
_refine_ls_weighting_details
                 'calc w=1/[\s^2^(Fo^2^)+(0.1531P)^2^] where P=(Fo^2^+2Fc^2^)/3'
_atom_sites_solution_hydrogens     geom
_atom_sites_solution_primary     direct
_atom_sites_solution_secondary     difmap
_refine_ls_shift/su_max     0.012
_refine_ls_shift/su_mean     0.001
_refine_diff_density_max     0.499
_refine_diff_density_min     -0.613
_refine_ls_extinction_method     none
_refine_ls_extinction_coef     ?
loop_
    _atom_type_symbol
    _atom_type_description
    _atom_type_scat_dispersion_real
    _atom_type_scat_dispersion_imag
    _atom_type_scat_source
    'C' 'C' 0.0030 0.0020
                         'International Tables Vol C Tables 4.2.6.8 and 6.1.1.4'
    'H' 'H' 0.0000 0.0000
                         'International Tables Vol C Tables 4.2.6.8 and 6.1.1.4'
    'Cl' 'Cl' 0.1480 0.1590
                         'International Tables Vol C Tables 4.2.6.8 and 6.1.1.4'
    'N' 'N' 0.0060 0.0030
                         'International Tables Vol C Tables 4.2.6.8 and 6.1.1.4'
    'Zn' 'Zn' 0.2840 1.4300
                         'International Tables Vol C Tables 4.2.6.8 and 6.1.1.4'
_computing_data_collection     'CAD-4 EXPRESS (Enraf--Nonius, 1994)'
_computing_cell_refinement     'CAD-4 EXPRESS (Enraf--Nonius, 1994)'
_computing_data_reduction     'XCAD4 (Harms & Wocadlo, 1995)'
_computing_structure_solution     'SHELXS97 (Sheldrick, 2008)'
_computing_structure_refinement     'SHELXL97 (Sheldrick, 2008)'
_computing_molecular_graphics     'ORTEP-3 for Windows (Farrugia, 1997)'
_computing_publication_material     'WinGX (Farrugia, 1999)'
loop_
    _atom_site_type_symbol
    _atom_site_label
    _atom_site_fract_x
    _atom_site_fract_y
    _atom_site_fract_z
    _atom_site_U_iso_or_equiv
    _atom_site_adp_type
    _atom_site_calc_flag
    _atom_site_refinement_flags
    _atom_site_occupancy
    _atom_site_disorder_assembly
    _atom_site_disorder_group
    Cl Cl1 0.0360(2) 0.16857(16) 0.12060(10) 0.0688(6) Uani d . 1 . .
    Cl Cl2 0.52806(19) 0.20922(13) 0.10654(9) 0.0537(5) Uani d . 1 . .
    Cl Cl3 0.1904(2) 0.22519(13) -0.02438(9) 0.0583(6) Uani d . 1 . .
    Cl Cl4 0.3103(3) -0.02537(13) 0.04807(11) 0.0808(7) Uani d . 1 . .
    N N1 0.2378(7) 0.7499(4) -0.0004(3) 0.0562(16) Uani d . 1 . .
    H H1A 0.2629 0.8096 0.0183 0.084 Uiso calc R 1 . .
    H H1B 0.1189 0.7451 -0.0105 0.084 Uiso calc R 1 . .
    H H1C 0.2950 0.7474 -0.0328 0.084 Uiso calc R 1 . .
    C C1 0.2981(7) 0.6631(4) 0.0386(3) 0.0414(17) Uani d . 1 . .
    C C3 0.3769(8) 0.6844(4) 0.0940(3) 0.0490(19) Uani d . 1 . .
    H H3 0.3922 0.7531 0.1061 0.059 Uiso calc R 1 . .
    C C4 0.4345(8) 0.6053(5) 0.1327(3) 0.0527(18) Uani d . 1 . .
    C C2 0.2704(7) 0.5621(4) 0.0171(3) 0.0407(16) Uani d . 1 . .
    C C5 0.3295(8) 0.4834(4) 0.0569(3) 0.0513(19) Uani d . 1 . .
    H H5 0.3153 0.4146 0.0451 0.062 Uiso calc R 1 . .
    C C9 0.1839(10) 0.5398(6) -0.0438(3) 0.062(2) Uani d . 1 . .
    H H9A 0.0653 0.5703 -0.0490 0.093 Uiso calc R 1 . .
    H H9B 0.1742 0.4661 -0.0495 0.093 Uiso calc R 1 . .
    H H9C 0.2567 0.5686 -0.0721 0.093 Uiso calc R 1 . .
    C C8 0.4080(9) 0.5049(5) 0.1130(4) 0.0530(19) Uani d . 1 . .
    H H8 0.4441 0.4502 0.1382 0.064 Uiso calc R 1 . .
    C C7 0.5214(14) 0.6282(7) 0.1943(4) 0.086(3) Uani d . 1 . .
    H H7A 0.6431 0.6522 0.1925 0.129 Uiso calc R 1 . .
    H H7B 0.5235 0.5661 0.2177 0.129 Uiso calc R 1 . .
    H H7C 0.4529 0.6808 0.2119 0.129 Uiso calc R 1 . .
    N N2 -0.2368(8) 0.9737(4) 0.1100(3) 0.0565(17) Uani d . 1 . .
    H H2A -0.1525 1.0231 0.1114 0.085 Uiso calc R 1 . .
    H H2B -0.3429 0.9999 0.0952 0.085 Uiso calc R 1 . .
    H H2C -0.2061 0.9220 0.0872 0.085 Uiso calc R 1 . .
    C C10 -0.2512(9) 0.9346(4) 0.1696(3) 0.0456(17) Uani d . 1 . .
    C C13 -0.1163(9) 0.8706(5) 0.1964(3) 0.0483(19) Uani d . 1 . .
    C C11 -0.3993(9) 0.9637(6) 0.1974(4) 0.062(2) Uani d . 1 . .
    H H11 -0.4863 1.0074 0.1782 0.075 Uiso calc R 1 . .
    C C14 0.0465(11) 0.8399(7) 0.1675(4) 0.082(3) Uani d . 1 . .
    H H14A 0.0186 0.7799 0.1433 0.123 Uiso calc R 1 . .
    H H14B 0.1443 0.8240 0.1971 0.123 Uiso calc R 1 . .
    H H14C 0.0813 0.8961 0.1434 0.123 Uiso calc R 1 . .
    C C12 -0.4195(10) 0.9281(7) 0.2541(4) 0.065(2) Uani d . 1 . .
    C C16 -0.2860(11) 0.8619(6) 0.2797(4) 0.062(2) Uani d . 1 . .
    H H16 -0.2972 0.8346 0.3169 0.075 Uiso calc R 1 . .
    C C15 -0.1412(11) 0.8360(6) 0.2523(4) 0.062(2) Uani d . 1 . .
    H H15 -0.0538 0.7929 0.2718 0.075 Uiso calc R 1 . .
    C C17 -0.5803(14) 0.9593(10) 0.2849(5) 0.120(4) Uani d . 1 . .
    H H17A -0.6893 0.9349 0.2627 0.180 Uiso calc R 1 . .
    H H17B -0.5844 1.0335 0.2879 0.180 Uiso calc R 1 . .
    H H17C -0.5701 0.9293 0.3236 0.180 Uiso calc R 1 . .
    Zn Zn1 0.26302(8) 0.14604(5) 0.06412(4) 0.0418(3) Uani d . 1 . .
loop_
    _atom_site_aniso_label
    _atom_site_aniso_U_11
    _atom_site_aniso_U_22
    _atom_site_aniso_U_33
    _atom_site_aniso_U_12
    _atom_site_aniso_U_13
    _atom_site_aniso_U_23
    Cl1 0.0506(9) 0.0874(13) 0.0709(18) 0.0007(8) 0.0174(9) -0.0083(11)
    Cl2 0.0423(7) 0.0579(9) 0.0584(15) -0.0086(6) -0.0064(7) -0.0055(8)
    Cl3 0.0709(10) 0.0511(9) 0.0506(16) -0.0023(7) -0.0040(9) 0.0047(8)
    Cl4 0.1136(16) 0.0354(8) 0.0909(19) -0.0001(9) -0.0004(13) -0.0092(9)
    N1 0.067(3) 0.039(3) 0.063(5) 0.003(2) 0.004(3) 0.008(3)
    C1 0.036(3) 0.033(3) 0.056(6) 0.003(2) 0.012(3) 0.003(3)
    C3 0.047(3) 0.036(3) 0.063(6) 0.000(2) 0.001(3) -0.004(3)
    C4 0.048(3) 0.052(3) 0.057(6) -0.001(3) -0.001(3) 0.004(3)
    C2 0.037(3) 0.041(3) 0.046(5) -0.004(2) 0.012(3) -0.001(3)
    C5 0.047(3) 0.033(3) 0.076(6) -0.001(2) 0.011(3) 0.005(3)
    C9 0.066(4) 0.056(4) 0.064(7) -0.008(3) 0.006(4) -0.012(4)
    C8 0.053(3) 0.042(3) 0.063(6) 0.005(3) 0.000(4) 0.008(3)
    C7 0.101(7) 0.075(5) 0.077(8) -0.001(5) -0.014(6) 0.001(5)
    N2 0.075(4) 0.054(3) 0.041(5) 0.004(3) 0.005(3) 0.008(3)
    C10 0.060(4) 0.047(3) 0.029(5) -0.006(3) 0.000(3) 0.001(3)
    C13 0.057(4) 0.053(3) 0.033(6) -0.003(3) -0.004(3) 0.001(3)
    C11 0.058(4) 0.069(4) 0.058(7) 0.013(3) -0.003(4) 0.000(4)
    C14 0.068(5) 0.109(7) 0.067(8) 0.026(5) 0.002(5) -0.002(5)
    C12 0.067(4) 0.087(5) 0.042(7) -0.006(4) 0.012(4) -0.002(4)
    C16 0.075(5) 0.076(5) 0.034(6) -0.009(4) -0.001(4) 0.009(4)
    C15 0.068(5) 0.065(4) 0.051(7) 0.006(3) -0.008(4) 0.007(4)
    C17 0.085(6) 0.195(13) 0.082(9) 0.028(7) 0.020(6) -0.011(8)
    Zn1 0.0383(4) 0.0382(4) 0.0481(8) -0.0011(3) 0.0007(3) -0.0031(3)
_geom_special_details
;
All e.s.d.'s (except the e.s.d. in the dihedral angle between two l.s. planes)
are estimated using the full covariance matrix. The cell e.s.d.'s are taken
into account individually in the estimation of e.s.d.'s in distances, angles
and torsion angles; correlations between e.s.d.'s in cell parameters are only
used when they are defined by crystal symmetry. An approximate (isotropic)
treatment of cell e.s.d.'s is used for estimating e.s.d.'s involving l.s.
planes.
;
loop_
    _geom_bond_atom_site_label_1
    _geom_bond_atom_site_label_2
    _geom_bond_site_symmetry_2
    _geom_bond_distance
    _geom_bond_publ_flag
    Zn1 Cl1 . 2.248(2) y
    Zn1 Cl2 . 2.2502(16) y
    Zn1 Cl3 . 2.274(2) y
    Zn1 Cl4 . 2.2721(18) y
    N1 C1 . 1.468(8) ?
    N1 H1A . 0.8900 ?
    N1 H1B . 0.8900 ?
    N1 H1C . 0.8900 ?
    C1 C3 . 1.364(10) ?
    C1 C2 . 1.399(8) ?
    C3 C4 . 1.386(9) ?
    C3 H3 . 0.9300 ?
    C4 C8 . 1.377(9) ?
    C4 C7 . 1.512(11) ?
    C2 C5 . 1.400(9) ?
    C2 C9 . 1.495(10) ?
    C5 C8 . 1.376(10) ?
    C5 H5 . 0.9300 ?
    C9 H9A . 0.9600 ?
    C9 H9B . 0.9600 ?
    C9 H9C . 0.9600 ?
    C8 H8 . 0.9300 ?
    C7 H7A . 0.9600 ?
    C7 H7B . 0.9600 ?
    C7 H7C . 0.9600 ?
    N2 C10 . 1.463(9) ?
    N2 H2A . 0.8900 ?
    N2 H2B . 0.8900 ?
    N2 H2C . 0.8900 ?
    C10 C11 . 1.379(10) ?
    C10 C13 . 1.388(9) ?
    C13 C15 . 1.382(11) ?
    C13 C14 . 1.491(11) ?
    C11 C12 . 1.396(11) ?
    C11 H11 . 0.9300 ?
    C14 H14A . 0.9600 ?
    C14 H14B . 0.9600 ?
    C14 H14C . 0.9600 ?
    C12 C16 . 1.388(11) ?
    C12 C17 . 1.503(13) ?
    C16 C15 . 1.343(12) ?
    C16 H16 . 0.9300 ?
    C15 H15 . 0.9300 ?
    C17 H17A . 0.9600 ?
    C17 H17B . 0.9600 ?
    C17 H17C . 0.9600 ?
loop_
    _geom_angle_atom_site_label_1
    _geom_angle_atom_site_label_2
    _geom_angle_atom_site_label_3
    _geom_angle_site_symmetry_1
    _geom_angle_site_symmetry_3
    _geom_angle
    _geom_angle_publ_flag
    C1 N1 H1A . . 109.5 ?
    C1 N1 H1B . . 109.5 ?
    H1A N1 H1B . . 109.5 ?
    C1 N1 H1C . . 109.5 ?
    H1A N1 H1C . . 109.5 ?
    H1B N1 H1C . . 109.5 ?
    C3 C1 C2 . . 123.0(6) ?
    C3 C1 N1 . . 118.8(5) ?
    C2 C1 N1 . . 118.2(6) ?
    C1 C3 C4 . . 121.0(6) ?
    C1 C3 H3 . . 119.5 ?
    C4 C3 H3 . . 119.5 ?
    C8 C4 C3 . . 117.4(7) ?
    C8 C4 C7 . . 121.2(7) ?
    C3 C4 C7 . . 121.3(7) ?
    C1 C2 C5 . . 115.0(6) ?
    C1 C2 C9 . . 122.5(6) ?
    C5 C2 C9 . . 122.5(6) ?
    C8 C5 C2 . . 122.0(6) ?
    C8 C5 H5 . . 119.0 ?
    C2 C5 H5 . . 119.0 ?
    C2 C9 H9A . . 109.5 ?
    C2 C9 H9B . . 109.5 ?
    H9A C9 H9B . . 109.5 ?
    C2 C9 H9C . . 109.5 ?
    H9A C9 H9C . . 109.5 ?
    H9B C9 H9C . . 109.5 ?
    C5 C8 C4 . . 121.6(6) ?
    C5 C8 H8 . . 119.2 ?
    C4 C8 H8 . . 119.2 ?
    C4 C7 H7A . . 109.5 ?
    C4 C7 H7B . . 109.5 ?
    H7A C7 H7B . . 109.5 ?
    C4 C7 H7C . . 109.5 ?
    H7A C7 H7C . . 109.5 ?
    H7B C7 H7C . . 109.5 ?
    C10 N2 H2A . . 109.5 ?
    C10 N2 H2B . . 109.5 ?
    H2A N2 H2B . . 109.5 ?
    C10 N2 H2C . . 109.5 ?
    H2A N2 H2C . . 109.5 ?
    H2B N2 H2C . . 109.5 ?
    C11 C10 C13 . . 122.2(7) ?
    C11 C10 N2 . . 118.4(6) ?
    C13 C10 N2 . . 119.5(6) ?
    C15 C13 C10 . . 115.9(7) ?
    C15 C13 C14 . . 121.2(7) ?
    C10 C13 C14 . . 122.9(7) ?
    C10 C11 C12 . . 120.5(7) ?
    C10 C11 H11 . . 119.8 ?
    C12 C11 H11 . . 119.8 ?
    C13 C14 H14A . . 109.5 ?
    C13 C14 H14B . . 109.5 ?
    H14A C14 H14B . . 109.5 ?
    C13 C14 H14C . . 109.5 ?
    H14A C14 H14C . . 109.5 ?
    H14B C14 H14C . . 109.5 ?
    C16 C12 C11 . . 116.7(7) ?
    C16 C12 C17 . . 122.3(9) ?
    C11 C12 C17 . . 121.0(8) ?
    C15 C16 C12 . . 121.8(8) ?
    C15 C16 H16 . . 119.1 ?
    C12 C16 H16 . . 119.1 ?
    C16 C15 C13 . . 122.9(7) ?
    C16 C15 H15 . . 118.5 ?
    C13 C15 H15 . . 118.5 ?
    C12 C17 H17A . . 109.5 ?
    C12 C17 H17B . . 109.5 ?
    H17A C17 H17B . . 109.5 ?
    C12 C17 H17C . . 109.5 ?
    H17A C17 H17C . . 109.5 ?
    H17B C17 H17C . . 109.5 ?
    Cl1 Zn1 Cl2 . . 112.46(8) ?
    Cl1 Zn1 Cl4 . . 110.87(9) ?
    Cl2 Zn1 Cl4 . . 106.13(8) ?
    Cl1 Zn1 Cl3 . . 109.26(8) ?
    Cl2 Zn1 Cl3 . . 109.42(7) ?
    Cl4 Zn1 Cl3 . . 108.59(9) ?
loop_
    _geom_torsion_atom_site_label_1
    _geom_torsion_atom_site_label_2
    _geom_torsion_atom_site_label_3
    _geom_torsion_atom_site_label_4
    _geom_torsion_site_symmetry_1
    _geom_torsion_site_symmetry_2
    _geom_torsion_site_symmetry_3
    _geom_torsion_site_symmetry_4
    _geom_torsion
    _geom_torsion_publ_flag
    C2 C1 C3 C4 . . . . -0.1(9) ?
    N1 C1 C3 C4 . . . . 179.4(6) ?
    C1 C3 C4 C8 . . . . -0.4(10) ?
    C1 C3 C4 C7 . . . . -179.8(7) ?
    C3 C1 C2 C5 . . . . 0.1(8) ?
    N1 C1 C2 C5 . . . . -179.3(5) ?
    C3 C1 C2 C9 . . . . -180.0(6) ?
    N1 C1 C2 C9 . . . . 0.6(9) ?
    C1 C2 C5 C8 . . . . 0.3(9) ?
    C9 C2 C5 C8 . . . . -179.6(6) ?
    C2 C5 C8 C4 . . . . -0.8(10) ?
    C3 C4 C8 C5 . . . . 0.8(10) ?
    C7 C4 C8 C5 . . . . -179.8(7) ?
    C11 C10 C13 C15 . . . . 1.3(10) ?
    N2 C10 C13 C15 . . . . -179.2(6) ?
    C11 C10 C13 C14 . . . . -178.8(7) ?
    N2 C10 C13 C14 . . . . 0.7(10) ?
    C13 C10 C11 C12 . . . . -0.7(11) ?
    N2 C10 C11 C12 . . . . 179.7(6) ?
    C10 C11 C12 C16 . . . . -1.0(11) ?
    C10 C11 C12 C17 . . . . 180.0(9) ?
    C11 C12 C16 C15 . . . . 2.2(12) ?
    C17 C12 C16 C15 . . . . -178.7(9) ?
    C12 C16 C15 C13 . . . . -1.8(12) ?
    C10 C13 C15 C16 . . . . 0.0(11) ?
    C14 C13 C15 C16 . . . . -179.9(8) ?
loop_
    _geom_hbond_atom_site_label_D
    _geom_hbond_atom_site_label_H
    _geom_hbond_atom_site_label_A
    _geom_hbond_site_symmetry_A
    _geom_hbond_distance_DH
    _geom_hbond_distance_HA
    _geom_hbond_distance_DA
    _geom_hbond_angle_DHA
    _geom_hbond_publ_flag
    N1 H1A Cl4 1_565 0.89 2.25 3.125(6) 169 yes
    N1 H1B Cl3 3_565 0.89 2.54 3.304(6) 145 yes
    N1 H1C Cl2 3_665 0.89 2.31 3.172(7) 162 yes
    N2 H2A Cl1 1_565 0.89 2.34 3.219(6) 171 yes
    N2 H2B Cl4 1_465 0.89 2.70 3.505(7) 151 yes
    N2 H2C Cl3 3_565 0.89 2.39 3.262(6) 168 yes
data_global
_journal_date_recd_electronic     2009-03-17
_journal_date_accepted     2009-03-18
_journal_name_full     'Acta Crystallographica, Section E'
_journal_year     2009
_journal_volume     65
_journal_issue      4
_journal_page_first     m442
_journal_page_last     m442
_journal_paper_category     QM
_journal_coeditor_code     HB2930
_publ_contact_author_name     'Wajda Smirani'
_publ_contact_author_address
;
Laboratoire de chimie des Mat\'eriaux
Facult\'e des Sciences de Bizerte
7021 Zarzouna Bizerte Tunisie
;
_publ_contact_author_email     'wajda_sta@yahoo.fr'
_publ_contact_author_fax     '216 72 590 566'
_publ_contact_author_phone     '216 72 591 906'
_publ_section_title
;
Bis(2,5-dimethylanilinium) tetrachloridozincate(II)
;
loop_
    _publ_author_name
    _publ_author_footnote
    _publ_author_address
    'Souissi, Sofiane' .
;
Laboratoire de Chimie des Mat\'eriaux
Facult\'e des Sciences de Bizerte
7021 Zarzouna Bizerte
Tunisia
;
    'Smirani, Wajda' .
;
Laboratoire de Chimie des Mat\'eriaux
Facult\'e des Sciences de Bizerte
7021 Zarzouna Bizerte
Tunisia
;
    'Rzaigui, Mohamed' .
;
Laboratoire de Chimie des Mat\'eriaux
Facult\'e des Sciences de Bizerte
7021 Zarzouna Bizerte
Tunisia
;
