# Supplementary material for: Bis(2,5-dimethyl­anilinium) tetra­chlorido­zincate(II)
Source: Acta Crystallogr Sect E Struct Rep Online. 2009 Mar 25;65(Pt 4):m442. doi: 10.1107/S1600536809009982 (PMC2968953; doi:10.1107/S1600536809009982)
Supplement: Supplementary file 2 [file e-65-0m442-Isup2.hkl]

#
# h,k,l, Fc-squared, Fo-squared, sigma(Fo-squared) and status flag
#
data_I
_shelx_title ' cad4 in P 21/n'
_shelx_refln_list_code          4
_shelx_F_calc_maximum      223.90
_exptl_crystal_F_000       927.85
_reflns_d_resolution_high  0.7580
 
loop_
 _symmetry_equiv_pos_as_xyz
 'x, y, z'
 '-x+1/2, y+1/2, -z+1/2'
 '-x, -y, -z'
 'x-1/2, -y-1/2, z-1/2'
 
_cell_length_a     7.4252
_cell_length_b    12.8842
_cell_length_c    22.8088
_cell_angle_alpha  90.000
_cell_angle_beta   96.158
_cell_angle_gamma  90.000
 
_shelx_F_squared_multiplier     1.000
 
loop_
 _refln_index_h
 _refln_index_k
 _refln_index_l
 _refln_F_squared_calc
 _refln_F_squared_meas
 _refln_F_squared_sigma
 _refln_observed_status
   2   0   0    16833.69    13596.72    199.34 o
   4   0   0    13738.78    12139.66    457.32 o
   6   0   0     1021.97     1002.72     34.26 o
   8   0   0      125.38      104.73     22.18 o
   1   1   0      775.52      840.65     14.95 o
   2   1   0     8025.36     8810.58     56.66 o
   3   1   0     1186.71     1201.18     19.48 o
   4   1   0      548.93      601.09     21.20 o
   5   1   0      236.23      290.94     25.91 o
   6   1   0      272.36      292.70     19.61 o
   7   1   0      103.49       88.71     19.08 o
   8   1   0      661.08      629.70     60.12 o
   9   1   0       41.98       29.26     30.01 o
   0   2   0      162.30      202.98      9.42 o
   1   2   0    50129.71    33887.30    216.24 o
   2   2   0     2011.27     2693.64     55.46 o
   3   2   0     6262.67     6925.73    187.72 o
   4   2   0     2632.25     2825.64     43.01 o
   5   2   0     3336.66     3649.39    112.81 o
   6   2   0      151.13      150.49     26.99 o
   7   2   0      853.13      849.42     30.88 o
   8   2   0       25.69       27.05     50.80 o
   9   2   0      102.93      131.76     24.22 o
   1   3   0    13080.72    12526.21    201.96 o
   2   3   0     1830.66     2122.01     46.03 o
   3   3   0      269.02      272.81     12.20 o
   4   3   0       46.99       66.80     12.92 o
   5   3   0      105.93      133.71     15.89 o
   6   3   0      463.13      435.97     23.39 o
   7   3   0      117.57       97.68     21.33 o
   8   3   0       22.47       19.86     23.91 o
   9   3   0      116.01      135.69     26.45 o
   0   4   0      133.83      176.97     14.34 o
   1   4   0     6072.34     6076.09     45.04 o
   2   4   0       13.85       15.19     17.41 o
   3   4   0     1208.81     1392.21     42.50 o
   4   4   0     1708.60     1776.65     58.84 o
   5   4   0       31.17       36.76     17.61 o
   6   4   0     1546.42     1650.25     65.39 o
   7   4   0       12.59      -27.70     27.70 o
   8   4   0      246.63      249.66     27.75 o
   9   4   0        0.86       -7.27     33.12 o
   1   5   0       88.90      129.00     12.70 o
   2   5   0       17.72       -1.54     12.71 o
   3   5   0     1179.61     1381.94     33.28 o
   4   5   0     2292.99     2395.08     38.76 o
   5   5   0        4.03      -18.82     24.63 o
   6   5   0      704.21      738.29     28.16 o
   7   5   0       29.20       13.94     29.17 o
   8   5   0      222.89      246.13     39.33 o
   9   5   0        0.56        7.70     35.45 o
   0   6   0    12547.46    11926.77    105.89 o
   1   6   0     1815.44     1793.14     36.56 o
   2   6   0      541.12      586.79     24.94 o
   3   6   0      393.64      330.75     17.51 o
   4   6   0      723.05      741.56     32.11 o
   5   6   0     1045.25     1076.13     30.34 o
   6   6   0      126.85      136.11     21.64 o
   7   6   0        8.26       28.03     20.58 o
   8   6   0       51.94       95.22     22.14 o
   1   7   0     2055.63     1989.91     32.16 o
   2   7   0      291.72      291.76     19.41 o
   3   7   0     3334.18     3274.74    107.12 o
   4   7   0       12.78       24.35     44.50 o
   5   7   0      569.01      544.54     25.98 o
   6   7   0      134.62      107.31     22.09 o
   7   7   0      346.35      307.61     24.87 o
   8   7   0       17.74      -33.07     33.07 o
   0   8   0      847.72      964.31     32.77 o
   1   8   0     1091.38     1126.05     27.65 o
   2   8   0     2420.16     2391.03     35.99 o
   3   8   0      535.93      497.20     21.14 o
   4   8   0       77.57      102.50     14.91 o
   5   8   0     2091.88     2169.59     43.99 o
   6   8   0       94.41       93.22     21.28 o
   7   8   0      173.85      134.72     25.20 o
   8   8   0       13.04       26.73     33.30 o
   1   9   0      132.06      117.37     13.94 o
   2   9   0       44.61       45.78     13.15 o
   3   9   0     1056.39     1075.10     29.73 o
   4   9   0       19.55       12.32     27.50 o
   5   9   0       34.30       47.66     19.73 o
   6   9   0      239.81      224.68     26.14 o
   7   9   0       86.20      122.63     23.92 o
   8   9   0        8.07      -36.44     36.44 o
   0  10   0     2864.59     2797.79     60.01 o
   1  10   0        7.28       -5.32     29.19 o
   2  10   0     4341.95     4247.56     54.28 o
   3  10   0      202.66      182.69     19.32 o
   4  10   0     1179.27     1165.56     47.01 o
   5  10   0        3.33       28.47     20.69 o
   6  10   0      481.14      486.00     32.93 o
   7  10   0       81.24       48.09     31.11 o
   1  11   0      284.17      295.45     21.28 o
   2  11   0      214.98      193.21     19.44 o
   3  11   0        0.20      -16.69     24.49 o
   4  11   0        2.00       -4.93     26.69 o
   5  11   0       26.39       -0.19     30.70 o
   6  11   0      111.79       86.90     25.24 o
   7  11   0       15.62       29.13     31.90 o
   0  12   0       43.15       19.05     35.43 o
   1  12   0     3950.10     4038.49     59.70 o
   2  12   0       17.34       -6.01     27.31 o
   3  12   0     1916.34     1994.03     46.82 o
   4  12   0        4.75      -13.37     27.15 o
   5  12   0      219.21      165.86     26.14 o
   6  12   0       24.58       13.59     32.14 o
   1  13   0       75.87      101.25     22.27 o
   2  13   0       73.25       81.10     20.29 o
   3  13   0       80.12       49.22     24.95 o
   4  13   0       40.07       65.13     20.88 o
   5  13   0       17.83        6.07     35.49 o
   6  13   0       12.18      -10.19     33.15 o
   0  14   0      387.19      377.80     38.30 o
   1  14   0        7.75      -25.89     25.89 o
   2  14   0      180.55      197.52     23.08 o
   3  14   0        2.64        0.37     24.28 o
   4  14   0      382.40      418.81     31.50 o
   5  14   0       77.49       60.43     29.82 o
   1  15   0       21.47       20.70     26.01 o
   2  15   0        4.76      -27.92     30.15 o
   3  15   0       13.87       -5.50     30.42 o
   4  15   0        0.83      -63.19     83.36 o
   0  16   0      323.58      266.48     42.81 o
   1  16   0        2.36       57.56     65.65 o
   2  16   0      114.23      124.47     54.74 o
   3  16   0      135.86      165.76     27.40 o
  -9   0   1      150.73      107.73     24.81 o
  -7   0   1       92.89       83.20     51.10 o
  -5   0   1       60.30       53.38     12.14 o
  -3   0   1      501.83      458.55     14.54 o
  -1   0   1     3270.14     3108.60     97.75 o
   1   0   1     1344.49     1433.50     31.29 o
   3   0   1      481.26      431.93     13.43 o
   5   0   1     1548.46     1532.05     30.44 o
   7   0   1      254.41      220.96     20.55 o
   9   0   1      232.04      184.80     26.82 o
  -9   1   1       65.07       20.53     28.32 o
  -8   1   1      270.24      187.57     26.06 o
  -7   1   1      133.83      135.96     19.47 o
  -6   1   1       98.91       81.44     15.13 o
  -5   1   1     1094.28     1133.76     26.40 o
  -4   1   1     7853.51     7783.91     55.90 o
  -3   1   1     5262.79     5128.40     73.58 o
  -2   1   1     1133.01     1085.53     15.42 o
  -1   1   1     2566.74     3037.06     22.09 o
   1   1   1     4599.21     5151.99     56.12 o
   2   1   1     7067.43     8290.86     56.19 o
   3   1   1     2998.28     3429.13     36.56 o
   4   1   1      678.99      655.46     19.47 o
   5   1   1      151.47      143.15     14.63 o
   6   1   1      474.67      448.10     22.34 o
   7   1   1      268.76      310.54     22.84 o
   8   1   1       47.65        3.33     33.31 o
   9   1   1        0.40      -31.46     31.46 o
  -9   2   1       12.04       15.50     26.41 o
  -8   2   1      416.31      403.81     33.49 o
  -7   2   1      327.92      273.74     27.34 o
  -6   2   1        6.37      -26.63     26.63 o
  -5   2   1      530.30      566.94     21.15 o
  -4   2   1      776.03      860.38     31.13 o
  -3   2   1     5744.66     6460.39    132.06 o
  -2   2   1      820.86      912.47     15.35 o
  -1   2   1     1737.69     1776.28     51.72 o
   0   2   1       20.80       26.67      5.36 o
   1   2   1      568.39      617.85     29.96 o
   2   2   1     1958.40     2458.39     59.35 o
   3   2   1     1813.34     2169.56    101.18 o
   4   2   1     5072.78     5798.55     79.68 o
   5   2   1       10.69      -13.31     18.17 o
   6   2   1       23.54       32.20     19.17 o
   7   2   1       12.02       32.51     21.16 o
   8   2   1      776.54      767.52     34.65 o
   9   2   1       26.14       47.58     32.11 o
  -9   3   1      215.14      178.42     28.28 o
  -8   3   1      625.15      708.37     33.23 o
  -7   3   1      133.37      161.11     23.71 o
  -6   3   1        7.03       -7.28     23.48 o
  -5   3   1      704.50      795.74     39.99 o
  -4   3   1     9165.01     9748.36    245.79 o
  -3   3   1      678.64      735.57     22.38 o
  -2   3   1       12.74       25.96     10.60 o
  -1   3   1     4755.56     5404.95    133.90 o
   0   3   1    18421.14    15854.56     69.41 o
   1   3   1     5093.32     4935.98     52.64 o
   2   3   1       47.36       41.60      8.04 o
   3   3   1       89.23      102.83     19.56 o
   4   3   1     1900.25     2025.84     40.25 o
   5   3   1     1403.19     1478.48     32.30 o
   6   3   1     1801.96     2052.24     40.52 o
   7   3   1      237.68      276.27     23.39 o
   8   3   1       11.09       12.35     30.58 o
   9   3   1      113.02      100.23     27.19 o
  -9   4   1        2.82        5.90     27.28 o
  -8   4   1       92.99      120.06     23.77 o
  -7   4   1      445.48      462.03     27.07 o
  -6   4   1      478.61      514.84     25.23 o
  -5   4   1      124.17      137.62     16.87 o
  -4   4   1      150.06      174.05     14.25 o
  -3   4   1      230.18      287.10     13.29 o
  -2   4   1      200.96      192.04     10.96 o
  -1   4   1     2056.65     1988.48     21.87 o
   0   4   1    13298.53    11697.58    156.18 o
   1   4   1      285.43      302.61     10.90 o
   2   4   1       27.24       26.20      8.04 o
   3   4   1     3115.04     3368.86     79.83 o
   4   4   1     4861.60     5337.93    146.91 o
   5   4   1     2640.01     3076.42     44.53 o
   6   4   1       18.54       -4.72     24.00 o
   7   4   1      385.42      439.73     64.93 o
   8   4   1      312.78      311.68     27.08 o
   9   4   1      226.51      202.02     32.21 o
  -9   5   1      417.42      404.59     91.66 o
  -8   5   1        3.48        4.08     30.73 o
  -7   5   1      613.08      617.13     30.01 o
  -6   5   1      357.80      418.14     24.48 o
  -5   5   1     1515.94     1627.37     42.86 o
  -4   5   1     2338.65     2515.55     76.66 o
  -3   5   1     7419.02     7794.61    106.41 o
  -2   5   1      979.17      894.17     39.48 o
  -1   5   1     8148.78     7802.30    141.89 o
   0   5   1     7111.55     7001.60     49.58 o
   1   5   1     6585.98     6663.74    115.83 o
   2   5   1        0.41      -11.42     11.42 o
   3   5   1      643.03      759.51     23.91 o
   4   5   1      112.48      110.73     15.77 o
   5   5   1     4586.52     4769.64    145.22 o
   6   5   1       41.95       48.01     30.72 o
   7   5   1      110.29       71.29     28.62 o
   8   5   1      152.73       92.09     24.84 o
   9   5   1      140.23      125.28     28.99 o
  -9   6   1        3.95       28.13     34.90 o
  -8   6   1        2.80       31.66     31.63 o
  -7   6   1      143.93      171.78     22.98 o
  -6   6   1      418.45      474.80     25.60 o
  -5   6   1       27.82       28.77     22.74 o
  -4   6   1      405.46      385.42     21.92 o
  -3   6   1     3499.96     3697.80    115.37 o
  -2   6   1      107.71      109.65     11.72 o
  -1   6   1      683.82      844.14     54.48 o
   0   6   1     1468.35     1537.14     28.21 o
   1   6   1     1883.34     1954.19     26.72 o
   2   6   1     7846.77     7499.63     96.37 o
   3   6   1     4538.00     4727.49    113.63 o
   4   6   1     1823.50     1981.68     46.34 o
   5   6   1     1656.20     1600.12     62.27 o
   6   6   1     2312.64     2470.74     47.94 o
   7   6   1      125.23      126.17     20.53 o
   8   6   1        1.34       26.80     28.31 o
   9   6   1       97.69      122.02     27.73 o
  -8   7   1      265.97      295.17     29.53 o
  -7   7   1       49.60       28.99     25.87 o
  -6   7   1     1499.40     1530.79     40.26 o
  -5   7   1      486.36      462.92     28.98 o
  -4   7   1      939.93     1045.37     28.71 o
  -3   7   1       87.90      102.63     32.26 o
  -2   7   1     5140.79     5228.87    117.67 o
  -1   7   1     1201.14     1031.99     22.70 o
   0   7   1     1134.05     1065.94     22.16 o
   1   7   1       72.73       62.91     11.51 o
   2   7   1     2493.58     2520.86     34.87 o
   3   7   1        8.69      -15.52     18.96 o
   4   7   1     1249.48     1361.89     70.00 o
   5   7   1      384.95      454.83     36.77 o
   6   7   1      809.04      805.11     64.78 o
   7   7   1       51.01      102.47     21.28 o
   8   7   1      230.50      228.18     27.51 o
  -8   8   1       27.80        9.23     27.18 o
  -7   8   1        0.07      -12.14     22.81 o
  -6   8   1       30.49       27.51     30.77 o
  -5   8   1       53.39       73.88     18.83 o
  -4   8   1       12.57        9.92     22.34 o
  -3   8   1       72.11       79.94     13.67 o
  -2   8   1      116.87       79.71     13.65 o
  -1   8   1       63.94      110.95     24.17 o
   0   8   1       88.12      105.71     12.47 o
   1   8   1      356.89      371.10     17.41 o
   2   8   1      462.07      535.90     20.22 o
   3   8   1       71.67       48.18     13.93 o
   4   8   1      483.17      463.77     22.66 o
   5   8   1      175.13      161.74     42.04 o
   6   8   1      540.51      604.62     29.83 o
   7   8   1       38.48       34.99     25.09 o
   8   8   1      102.72      130.84     26.63 o
  -8   9   1       23.15      -16.06     32.77 o
  -7   9   1      188.55      227.29     27.91 o
  -6   9   1      208.04      219.54     47.26 o
  -5   9   1      459.79      449.51     26.68 o
  -4   9   1       59.90       71.11     17.88 o
  -3   9   1      665.59      663.72     24.72 o
  -2   9   1      129.98      118.32     22.02 o
  -1   9   1      511.22      498.22     21.76 o
   0   9   1      107.79      114.94     13.52 o
   1   9   1     1211.34     1177.31     27.63 o
   2   9   1       41.58       53.63     13.13 o
   3   9   1      102.96       97.85     24.17 o
   4   9   1       24.85       17.95     22.19 o
   5   9   1      893.08      911.62     42.60 o
   6   9   1      344.62      317.55     27.43 o
   7   9   1       68.87       26.39     44.34 o
   8   9   1       18.46       21.65     32.06 o
  -7  10   1      128.51      140.13     24.15 o
  -6  10   1       82.10       78.01     23.31 o
  -5  10   1       34.88       12.82     24.59 o
  -4  10   1     1334.76     1197.54     46.34 o
  -3  10   1        4.02       33.11     17.61 o
  -2  10   1      488.40      439.69     37.69 o
  -1  10   1      746.93      784.69     24.80 o
   0  10   1       83.16       50.83     15.53 o
   1  10   1      136.88      167.75     15.82 o
   2  10   1     1386.57     1331.16    111.12 o
   3  10   1      731.42      700.94     31.49 o
   4  10   1      446.48      466.42     33.69 o
   5  10   1      530.86      592.32     29.26 o
   6  10   1       28.36       -3.87     28.53 o
   7  10   1       61.62       75.80     24.17 o
  -7  11   1        4.15       14.51     29.66 o
  -6  11   1      108.20      156.79     24.48 o
  -5  11   1      167.24      159.30     23.21 o
  -4  11   1      182.92      197.46     62.32 o
  -3  11   1      238.43      247.77     22.12 o
  -2  11   1     2057.55     1974.27     40.95 o
  -1  11   1      281.71      246.80     20.74 o
   0  11   1     2817.01     2687.81     45.76 o
   1  11   1      870.49      912.61     48.49 o
   2  11   1      570.62      561.56     43.73 o
   3  11   1       59.76       22.48     26.58 o
   4  11   1      231.71      223.69     28.06 o
   5  11   1      356.57      404.16     27.63 o
   6  11   1       36.18       49.91     43.58 o
   7  11   1        6.10       -6.11     33.09 o
  -6  12   1       86.36      104.92     23.57 o
  -5  12   1      107.72      117.58     24.49 o
  -4  12   1        3.91        6.72     24.90 o
  -3  12   1      555.93      549.09     28.63 o
  -2  12   1       84.34      112.68     18.61 o
  -1  12   1      277.48      299.27     23.67 o
   0  12   1       64.46       92.68     19.44 o
   1  12   1       15.81       -2.22     33.23 o
   2  12   1      407.07      395.42     24.01 o
   3  12   1       43.74       21.57     23.09 o
   4  12   1      518.97      460.38     35.33 o
   5  12   1       10.38       14.55     21.22 o
   6  12   1      119.81      122.59     57.86 o
  -6  13   1       43.04        7.50     34.29 o
  -5  13   1       34.30      -21.96     32.30 o
  -4  13   1      209.50      172.95     25.92 o
  -3  13   1      297.15      258.04     30.77 o
  -2  13   1      373.38      373.74     24.81 o
  -1  13   1     1651.67     1575.49     43.63 o
   0  13   1      458.07      464.37     27.80 o
   1  13   1      322.86      311.91     24.54 o
   2  13   1      249.73      221.98     23.80 o
   3  13   1      476.85      506.73     29.91 o
   4  13   1      122.60      122.93     38.92 o
   5  13   1        0.97       14.00     32.54 o
   6  13   1       20.59       38.93     22.10 o
  -5  14   1       21.02        2.14     36.05 o
  -4  14   1      142.32      157.24     25.96 o
  -3  14   1      250.45      225.97     24.66 o
  -2  14   1       87.74       86.01     26.32 o
  -1  14   1        0.85       13.17     20.04 o
   0  14   1        6.07        3.84     26.88 o
   1  14   1       39.45       64.49     18.48 o
   2  14   1       85.76      106.08     20.99 o
   3  14   1        1.29       -7.71     29.92 o
   4  14   1       72.63       59.03     27.51 o
   5  14   1       46.63       42.83     44.75 o
  -4  15   1        7.97      -10.15     33.44 o
  -3  15   1      243.61      248.22     27.63 o
  -2  15   1       10.01       20.67     27.86 o
  -1  15   1      625.78      615.67     33.34 o
   0  15   1       22.09       20.79     22.61 o
   1  15   1      229.60      234.83     26.61 o
   2  15   1        1.02       -0.08     30.56 o
   3  15   1      273.61      232.62     29.23 o
   4  15   1       29.89      -21.23     34.81 o
  -3  16   1       12.13      -12.79     34.75 o
  -2  16   1       15.84      -33.69     33.69 o
  -1  16   1        5.02       14.26     30.20 o
   0  16   1        8.58       34.96     25.69 o
   1  16   1       32.19       22.31     47.26 o
   2  16   1        0.79      -36.83     59.04 o
   3  16   1       24.68      -11.24     52.74 o
  -8   0   2     1438.06     1297.23     42.40 o
  -6   0   2       57.99       73.01     14.65 o
  -4   0   2    31698.60    25943.73    432.38 o
   2   0   2    24466.61    17136.00    432.38 o
   4   0   2      315.52      293.77     20.18 o
   6   0   2      265.02      264.58     31.95 o
   8   0   2      832.85      695.37     35.59 o
  -9   1   2       20.45       49.69     27.80 o
  -8   1   2       15.33        5.31     31.71 o
  -7   1   2        0.16       22.33     20.84 o
  -6   1   2      424.42      413.72     20.88 o
  -5   1   2        0.73       -3.67     16.81 o
  -4   1   2     8230.10     7699.40    116.95 o
  -3   1   2     1343.39     1472.42     21.60 o
  -2   1   2       83.59      106.06     10.29 o
  -1   1   2        6.15       42.23      5.54 o
   0   1   2     5002.27     4354.24     86.18 o
   1   1   2       33.61      103.83     22.43 o
   2   1   2     3071.69     3649.07     27.59 o
   3   1   2     3194.40     3482.40     97.04 o
   4   1   2     4348.45     4932.62     50.23 o
   5   1   2     1169.45     1131.18     27.14 o
   6   1   2       36.12        3.53     23.28 o
   7   1   2        7.01       -7.35     32.05 o
   8   1   2      302.45      253.41     26.72 o
   9   1   2       64.62       71.74     22.63 o
  -9   2   2      246.69      205.18     51.67 o
  -8   2   2      323.33      311.87     27.55 o
  -7   2   2      719.27      719.48     30.52 o
  -6   2   2      130.81       93.78     16.95 o
  -5   2   2     2551.91     2748.84     46.80 o
  -4   2   2     1877.97     2099.99     52.43 o
  -3   2   2     8847.75     9643.03     65.90 o
  -2   2   2     1717.22     2030.08     70.82 o
  -1   2   2    14171.71    12769.16     86.23 o
   0   2   2     3768.49     3532.10     25.38 o
   1   2   2       27.67       14.98      7.75 o
   2   2   2     1675.15     1883.99     90.69 o
   3   2   2     1973.68     2277.25     33.18 o
   4   2   2       18.52       26.83     12.09 o
   5   2   2      571.34      651.51     22.92 o
   6   2   2     1390.75     1423.00     35.26 o
   7   2   2        3.72       14.24     19.97 o
   8   2   2      183.89      235.82     35.74 o
   9   2   2       14.40       36.96     25.80 o
  -9   3   2        9.06        3.99     25.86 o
  -8   3   2       15.13       -6.44     32.78 o
  -7   3   2      185.15      195.52     22.15 o
  -6   3   2        0.61        2.41     20.57 o
  -5   3   2     4523.10     4946.78    120.28 o
  -4   3   2      822.32      846.24     22.96 o
  -3   3   2     4018.45     4097.48    124.58 o
  -2   3   2     1318.06     1374.88     19.32 o
  -1   3   2     1164.30     1033.96     39.02 o
   0   3   2     2422.17     2437.49     20.78 o
   1   3   2    14084.32    13031.22     92.89 o
   2   3   2     4940.78     5299.40    141.74 o
   3   3   2       46.95       34.42     25.04 o
   4   3   2       98.57      105.61     16.39 o
   5   3   2     1374.40     1698.89     34.00 o
   6   3   2      152.02      196.10     20.06 o
   7   3   2      429.03      563.87     28.67 o
   8   3   2        1.89       24.65     29.86 o
   9   3   2      192.51      184.86     29.94 o
  -9   4   2       23.71      -36.20     36.20 o
  -8   4   2      425.44      385.87     34.15 o
  -7   4   2       22.84       43.33     20.96 o
  -6   4   2     1235.71     1350.71     34.47 o
  -5   4   2      577.36      633.90     23.89 o
  -4   4   2      585.74      713.93     21.68 o
  -3   4   2     2594.41     2562.64    111.27 o
  -2   4   2      607.93      658.31     19.61 o
  -1   4   2     8676.64     8870.88    180.76 o
   0   4   2     9325.67     8462.30     78.35 o
   1   4   2     1572.04     1600.99     20.89 o
   2   4   2       32.52       38.07     16.39 o
   3   4   2       18.18       24.75     11.03 o
   4   4   2      856.89     1064.11     32.62 o
   5   4   2       33.02       39.85     16.90 o
   6   4   2      530.56      520.62     26.00 o
   7   4   2       14.71       37.08     20.27 o
   8   4   2       29.38       41.20     42.40 o
   9   4   2       50.87       72.78     31.50 o
  -9   5   2        7.64       -4.41     28.32 o
  -8   5   2        0.07       14.71     32.69 o
  -7   5   2        6.84       20.75     29.77 o
  -6   5   2      305.75      339.87     23.10 o
  -5   5   2        5.30       34.58     16.58 o
  -4   5   2     1033.31     1103.62     26.72 o
  -3   5   2      218.48      273.63     15.17 o
  -2   5   2     1799.36     1901.37     68.10 o
  -1   5   2      373.94      322.65     12.13 o
   0   5   2     8841.84     8603.60     60.78 o
   1   5   2      744.49      944.75     18.46 o
   2   5   2    13055.72    12786.15     80.56 o
   3   5   2       45.66       81.96     11.91 o
   4   5   2     5946.71     6157.32    122.95 o
   5   5   2       37.94       36.73     17.81 o
   6   5   2     1350.58     1319.58     84.49 o
   7   5   2        0.15        8.48     20.65 o
   8   5   2      347.50      310.94     29.65 o
   9   5   2       21.42       20.71     30.51 o
  -9   6   2      100.93      122.16     27.17 o
  -8   6   2      309.59      274.24     30.50 o
  -7   6   2      388.06      358.84     27.63 o
  -6   6   2       42.73       29.35     17.42 o
  -5   6   2      380.36      401.60     21.65 o
  -4   6   2     2669.86     2812.84     41.09 o
  -3   6   2     2097.47     2222.50     33.05 o
  -2   6   2     1061.01     1064.55     22.34 o
  -1   6   2      128.68      112.73     11.37 o
   0   6   2      629.39      678.50     16.91 o
   1   6   2      810.58      747.45     18.79 o
   2   6   2      247.98      248.22     15.13 o
   3   6   2      171.78      151.77     14.30 o
   4   6   2      250.83      314.37     29.55 o
   5   6   2      701.07      687.22     26.79 o
   6   6   2      392.55      451.60     51.62 o
   7   6   2       10.73       27.82     26.90 o
   8   6   2       78.77       51.01     38.56 o
   9   6   2       10.98       63.09     25.05 o
  -8   7   2        1.15      -19.51     31.35 o
  -7   7   2      145.11      166.04     34.56 o
  -6   7   2        0.61        4.66     25.24 o
  -5   7   2     1004.15     1177.31     32.90 o
  -4   7   2      106.60      115.03     14.59 o
  -3   7   2        5.82       13.81     16.26 o
  -2   7   2      742.96      838.94     22.08 o
  -1   7   2     1891.70     1961.45     29.22 o
   0   7   2      186.45      166.31     12.14 o
   1   7   2     7501.76     6960.46     53.59 o
   2   7   2     1889.66     1925.27     49.36 o
   3   7   2     4358.96     4211.61     48.05 o
   4   7   2      165.40      195.61     17.03 o
   5   7   2     3313.99     3283.50     51.56 o
   6   7   2        8.08       21.00     20.88 o
   7   7   2      135.75      144.53     22.59 o
   8   7   2       50.90       35.27     27.60 o
  -8   8   2        1.40      -34.87     34.87 o
  -7   8   2      480.91      486.83     42.09 o
  -6   8   2      559.88      498.30     35.74 o
  -5   8   2      626.37      691.09     28.07 o
  -4   8   2       21.06       28.40     14.71 o
  -3   8   2     1397.81     1409.70     36.77 o
  -2   8   2     2853.77     2873.36     55.15 o
  -1   8   2     1840.37     1893.91     31.36 o
   0   8   2     1103.59     1067.07     79.27 o
   1   8   2     1416.90     1290.03     27.14 o
   2   8   2       83.51       89.90     13.25 o
   3   8   2        7.42       -7.48     18.72 o
   4   8   2      379.07      355.44     21.58 o
   5   8   2     1430.38     1548.81     76.60 o
   6   8   2       73.26       91.65     22.44 o
   7   8   2        6.21       41.34     23.53 o
   8   8   2        5.80       25.04     25.37 o
  -8   9   2       16.17       -8.23     34.75 o
  -7   9   2       70.16       27.97     31.84 o
  -6   9   2      108.66      108.05     22.07 o
  -5   9   2      156.85      154.91     21.64 o
  -4   9   2      279.78      271.43     32.00 o
  -3   9   2      760.52      804.78     82.49 o
  -2   9   2     1431.52     1379.59     30.31 o
  -1   9   2      627.94      604.42     21.00 o
   0   9   2       29.37       27.73     21.10 o
   1   9   2      604.24      577.82     27.75 o
   2   9   2     1465.45     1478.95     58.99 o
   3   9   2       72.03       98.43     15.21 o
   4   9   2      114.56      106.64     17.63 o
   5   9   2      762.72      788.54     47.88 o
   6   9   2      319.26      416.61     27.29 o
   7   9   2       59.72        7.58     47.57 o
   8   9   2      142.81      223.91     26.88 o
  -7  10   2        5.68      -46.67     63.29 o
  -6  10   2      640.02      638.51     36.05 o
  -5  10   2      141.54      103.36     22.44 o
  -4  10   2     1369.06     1433.33     38.31 o
  -3  10   2      194.81      194.38     18.98 o
  -2  10   2     1551.91     1441.23     34.75 o
  -1  10   2      268.59      298.31     17.96 o
   0  10   2      865.73      913.46     26.17 o
   1  10   2      310.16      304.59     20.60 o
   2  10   2     1643.94     1657.07     36.90 o
   3  10   2      665.60      652.52     27.04 o
   4  10   2      268.93      294.36     22.49 o
   5  10   2       15.20      -24.99     45.68 o
   6  10   2        0.40       -3.15     37.33 o
   7  10   2        0.33      -33.26     92.58 o
  -7  11   2       77.37      107.70     55.76 o
  -6  11   2       57.13       45.44     41.27 o
  -5  11   2       45.62       82.79     30.06 o
  -4  11   2        1.90      -12.51     25.44 o
  -3  11   2      329.09      319.52     24.62 o
  -2  11   2      172.95      191.47     20.22 o
  -1  11   2      427.51      442.25     25.50 o
   0  11   2      591.53      561.45     25.43 o
   1  11   2      759.65      725.29     28.32 o
   2  11   2      962.41      824.15     42.14 o
   3  11   2      148.59      201.95     19.19 o
   4  11   2      158.09      159.90     22.43 o
   5  11   2       42.94       32.16     29.75 o
   6  11   2      187.22      143.28     26.83 o
   7  11   2      102.72      138.55     38.25 o
  -6  12   2       20.71       24.08     25.99 o
  -5  12   2      524.14      505.79     31.64 o
  -4  12   2       16.53       12.49     33.08 o
  -3  12   2     1580.66     1515.15     41.78 o
  -2  12   2        5.45       -8.16     27.29 o
  -1  12   2     2515.59     2461.61     79.42 o
   0  12   2        0.14      -22.51     24.67 o
   1  12   2     1667.31     1699.73     42.30 o
   2  12   2        0.03      -21.16     26.32 o
   3  12   2      234.34      244.53     22.14 o
   4  12   2       42.49       31.27     24.72 o
   5  12   2       35.05       36.23     57.04 o
   6  12   2       10.01      -22.96     33.28 o
  -6  13   2       14.73       21.54     33.63 o
  -5  13   2      310.34      376.43     29.82 o
  -4  13   2       47.22       60.81     20.10 o
  -3  13   2      176.02      183.18     26.22 o
  -2  13   2       31.52       25.54     27.70 o
  -1  13   2      224.08      201.00     27.09 o
   0  13   2      565.63      523.16     43.93 o
   1  13   2       18.95       -9.40     25.43 o
   2  13   2      141.02      187.06     37.33 o
   3  13   2       16.66       -1.70     28.06 o
   4  13   2      192.95      204.04     43.47 o
   5  13   2       42.48       33.13     31.80 o
   6  13   2       11.54        9.27     27.75 o
  -5  14   2       17.26       12.29     34.74 o
  -4  14   2      173.60      150.07     24.94 o
  -3  14   2       15.84      -31.10     31.10 o
  -2  14   2       47.56        3.07     25.63 o
  -1  14   2       30.70       20.39     29.07 o
   0  14   2       82.95       76.82     25.35 o
   1  14   2      103.40       78.30     21.33 o
   2  14   2       85.88       85.76     21.22 o
   3  14   2       10.75      -19.90     29.39 o
   4  14   2       36.75        4.39     63.39 o
   5  14   2       25.07       74.59     51.31 o
  -4  15   2      119.50       82.71     33.95 o
  -3  15   2       54.86       23.64     32.53 o
  -2  15   2       57.51       57.09     23.22 o
  -1  15   2        1.47       26.02     30.02 o
   0  15   2      191.98      223.80     26.63 o
   1  15   2        1.07       34.59     44.96 o
   2  15   2        1.41      -10.33     30.56 o
   3  15   2       44.38       94.72     42.60 o
   4  15   2       39.76       43.96     24.35 o
  -3  16   2        2.20       -4.40     32.32 o
  -2  16   2      106.30       97.80     25.74 o
  -1  16   2        3.02        1.25     42.04 o
   0  16   2      233.69      237.26     27.30 o
   1  16   2       30.35       42.49     25.48 o
   2  16   2       87.44       67.58     66.57 o
  -9   0   3       13.93       18.91     34.41 o
  -7   0   3      444.70      386.37     25.49 o
  -5   0   3      872.59      878.59     24.28 o
  -3   0   3      599.51      477.77     22.12 o
   3   0   3     2020.60     1968.21     61.91 o
   5   0   3     2072.77     2244.75     75.63 o
   7   0   3     1561.46     1496.24     95.55 o
   9   0   3      119.14      133.09     24.72 o
  -9   1   3       71.90       56.82     24.64 o
  -8   1   3      214.51      197.03    112.24 o
  -7   1   3      107.96      102.68     53.20 o
  -6   1   3      132.87       94.01     14.91 o
  -5   1   3     1253.06     1272.11     68.26 o
  -4   1   3     1356.58     1351.61     25.88 o
  -3   1   3       71.56       46.84     19.66 o
  -2   1   3      769.21      963.03     27.24 o
  -1   1   3      838.58      912.58     53.71 o
   0   1   3      389.29      360.17      7.71 o
   1   1   3      139.24      155.92      7.53 o
   2   1   3     1009.81     1172.34     23.20 o
   3   1   3      295.48      365.55     13.18 o
   4   1   3     1669.44     1834.23     29.11 o
   5   1   3     1051.69     1203.97     28.60 o
   6   1   3       11.91       -3.62     24.02 o
   7   1   3      263.40      309.00     59.96 o
   8   1   3      236.28      206.41     26.52 o
   9   1   3       52.44       46.66     60.27 o
  -9   2   3       11.93      -22.47     33.02 o
  -8   2   3      234.15      210.39     26.55 o
  -7   2   3      327.14      327.87     24.00 o
  -6   2   3      370.36      418.28     20.33 o
  -5   2   3     1356.81     1514.05     68.36 o
  -4   2   3     3600.64     3706.97     69.74 o
  -3   2   3     5185.51     5239.02    216.14 o
  -2   2   3      913.06      832.64     15.13 o
  -1   2   3       38.04       30.72      6.64 o
   1   2   3      299.75      404.40     10.17 o
   2   2   3      905.62     1092.55     17.34 o
   3   2   3      232.27      224.70     11.91 o
   4   2   3     3239.52     3519.25     39.86 o
   5   2   3      338.85      314.44     34.62 o
   6   2   3     2519.32     2730.89     46.99 o
   7   2   3      282.12      371.73     24.84 o
   8   2   3      300.32      342.24     27.77 o
   9   2   3        7.82        0.80     35.90 o
  -9   3   3       21.70       15.58     33.54 o
  -8   3   3      944.68     1039.48     39.47 o
  -7   3   3      256.36      284.06     24.66 o
  -6   3   3      175.33      212.15     19.40 o
  -5   3   3      107.26      134.01     16.17 o
  -4   3   3     2887.24     3363.03     39.65 o
  -3   3   3       69.03       86.57     11.00 o
  -2   3   3     3070.02     3213.02     75.22 o
  -1   3   3     5748.19     6057.72     81.72 o
   0   3   3       24.17       12.57      8.24 o
   1   3   3     1668.28     1886.84     37.74 o
   2   3   3    14688.26    14335.34    506.63 o
   3   3   3       64.60       84.75     10.34 o
   4   3   3      652.73      737.89     39.38 o
   5   3   3      460.64      540.07     22.35 o
   6   3   3      204.37      246.22     20.47 o
   7   3   3        1.99      -26.96     26.96 o
   8   3   3      218.00      243.91     81.21 o
   9   3   3       13.85       33.20     28.04 o
  -9   4   3       59.20       64.11     24.48 o
  -8   4   3      198.31       93.59     54.64 o
  -7   4   3        4.85       -0.83     22.35 o
  -6   4   3      206.53      206.15     20.27 o
  -5   4   3     1614.69     1798.92     35.16 o
  -4   4   3     4418.62     4643.10     65.80 o
  -3   4   3     1085.33     1024.43     23.25 o
  -2   4   3       20.82        4.86     11.82 o
  -1   4   3     4165.40     4206.29     32.37 o
   0   4   3    22907.32    18995.63    247.79 o
   1   4   3    19851.79    17576.39    284.65 o
   2   4   3     2673.98     2982.89     67.90 o
   3   4   3     4536.98     5230.86     75.58 o
   4   4   3     1083.03     1108.12     36.51 o
   5   4   3     4513.61     4966.44     56.61 o
   6   4   3      107.00       97.91     20.24 o
   7   4   3      297.96      368.91     27.35 o
   8   4   3       23.60       47.53     30.67 o
   9   4   3      341.82      328.66     45.01 o
  -9   5   3      167.41      171.68     27.21 o
  -8   5   3       80.46       82.43     24.18 o
  -7   5   3     1456.66     1449.20     50.90 o
  -6   5   3       87.20      163.63     54.89 o
  -5   5   3     1748.60     1965.48     37.47 o
  -4   5   3      150.57      169.25     23.35 o
  -3   5   3     5755.56     6172.77     86.18 o
  -2   5   3      907.86      870.29     39.89 o
  -1   5   3      380.61      409.10     13.51 o
   0   5   3       11.51       12.19     11.19 o
   1   5   3    11807.98    11398.80     71.58 o
   2   5   3     5570.93     6066.90    116.75 o
   3   5   3      388.32      502.71     21.66 o
   4   5   3     1880.37     2078.41     65.29 o
   5   5   3       37.22       30.04     18.77 o
   6   5   3      148.13      192.03     26.17 o
   7   5   3       34.28       17.69     28.98 o
   8   5   3       76.70       11.87     33.73 o
   9   5   3       13.53      -32.55     56.53 o
  -9   6   3       84.33       80.03     35.69 o
  -8   6   3        8.05      -30.92     30.92 o
  -7   6   3       15.97       19.40     30.37 o
  -6   6   3      204.74      192.06     36.20 o
  -5   6   3       28.40       26.23     14.13 o
  -4   6   3       87.08       98.37     15.36 o
  -3   6   3      361.19      393.62     19.66 o
  -2   6   3     5398.94     5473.04     47.07 o
  -1   6   3     3288.22     3138.75     33.93 o
   0   6   3     4488.02     4448.24     39.25 o
   1   6   3    18108.55    17055.02    110.21 o
   2   6   3    23406.75    21415.26    855.50 o
   3   6   3     2187.43     2250.53     68.21 o
   4   6   3     3158.17     3367.71    176.15 o
   5   6   3     1968.01     2104.18     41.17 o
   6   6   3      376.04      327.24     25.14 o
   7   6   3      164.06      181.57     22.73 o
   8   6   3      106.63      108.65     28.21 o
  -8   7   3      228.06      252.14     55.30 o
  -7   7   3      108.96      106.09     24.11 o
  -6   7   3     1193.58     1228.29     36.93 o
  -5   7   3      239.73      258.37     30.01 o
  -4   7   3     1404.42     1470.73     32.26 o
  -3   7   3      257.69      283.16     21.10 o
  -2   7   3      232.25      221.07     14.48 o
  -1   7   3     2828.01     2778.95     34.87 o
   0   7   3      492.86      502.10     17.15 o
   1   7   3       80.73      110.70     14.90 o
   2   7   3      314.63      387.76     17.70 o
   3   7   3      295.18      346.70     17.67 o
   4   7   3      369.47      375.18     21.36 o
   5   7   3      151.41      149.69     22.11 o
   6   7   3       35.21       29.80     29.08 o
   7   7   3       26.24        6.35     29.93 o
   8   7   3       46.00       79.16     44.91 o
  -8   8   3       15.31      -17.50     51.05 o
  -7   8   3       50.79       13.02     27.24 o
  -6   8   3      161.52      199.83     21.68 o
  -5   8   3      312.84      340.78     26.17 o
  -4   8   3      146.46      153.71     17.61 o
  -3   8   3      164.45      140.37     17.41 o
  -2   8   3     1534.54     1507.02     36.82 o
  -1   8   3     1431.70     1302.76     27.48 o
   0   8   3     1007.36     1066.42     24.82 o
   1   8   3      596.98      633.03     21.00 o
   2   8   3     2320.22     2352.31     71.02 o
   3   8   3      646.58      660.44     68.41 o
   4   8   3      906.01      985.82     47.98 o
   5   8   3      143.12      162.44     45.68 o
   6   8   3     1102.77     1140.08     38.48 o
   7   8   3        5.20      -31.63     31.63 o
   8   8   3      176.10      266.18     36.61 o
  -8   9   3       74.02      102.80     34.26 o
  -7   9   3      159.97      169.72     27.07 o
  -6   9   3        3.16      -22.94     31.18 o
  -5   9   3       97.87      108.78     18.78 o
  -4   9   3      266.44      242.70     20.17 o
  -3   9   3      573.16      568.11     25.65 o
  -2   9   3      182.58      213.66     16.75 o
  -1   9   3      164.53      185.92     14.59 o
   0   9   3     1490.48     1569.99     49.31 o
   1   9   3       16.39       -2.57     19.72 o
   2   9   3       21.87        9.65     19.87 o
   3   9   3       27.14       11.24     39.43 o
   4   9   3       65.44       35.83     32.46 o
   5   9   3        2.92       -4.27     25.82 o
   6   9   3        0.15        6.49     28.16 o
   7   9   3        2.53      -13.73     31.42 o
   8   9   3       31.90       61.92     35.84 o
  -7  10   3        1.22      -17.54     34.06 o
  -6  10   3      304.28      327.55     37.59 o
  -5  10   3      663.88      695.87     36.25 o
  -4  10   3      564.19      547.17     47.37 o
  -3  10   3     1311.34     1346.66     35.66 o
  -2  10   3       49.92       58.17     28.98 o
  -1  10   3      772.66      743.91     25.59 o
   0  10   3      937.88      887.40     26.87 o
   1  10   3     3142.66     3017.38     73.69 o
   2  10   3     1273.65     1234.93     32.17 o
   3  10   3      665.80      637.05     27.65 o
   4  10   3       81.16       98.00     18.01 o
   5  10   3     1228.40     1312.81     40.32 o
   6  10   3        3.99       29.16     28.32 o
   7  10   3      130.73      154.57     27.29 o
  -7  11   3      113.80       88.78     26.13 o
  -6  11   3       39.38        1.32     33.85 o
  -5  11   3       87.77       81.03     22.36 o
  -4  11   3      472.19      507.68     27.81 o
  -3  11   3      459.38      449.57     25.18 o
  -2  11   3     1259.54     1242.94     35.16 o
  -1  11   3       68.14       17.44     27.73 o
   0  11   3      361.57      351.96     22.16 o
   1  11   3      159.36      157.63     19.20 o
   2  11   3        4.63       23.19     19.01 o
   3  11   3      150.36      159.16     20.34 o
   4  11   3        1.71       -9.69     26.49 o
   5  11   3       21.27       -7.20     30.67 o
   6  11   3       93.10       99.46     23.86 o
   7  11   3        4.33      -39.53     39.53 o
  -6  12   3       63.51       46.76     36.90 o
  -5  12   3        0.05      -20.31     31.46 o
  -4  12   3      545.75      542.44     30.02 o
  -3  12   3        1.35       -3.31     28.72 o
  -2  12   3     1028.06     1102.08     41.02 o
  -1  12   3        4.29       -3.39     29.49 o
   0  12   3     1636.56     1691.29     49.62 o
   1  12   3      366.74      361.98     24.83 o
   2  12   3     1974.21     1867.07     73.74 o
   3  12   3      167.79      245.52     27.50 o
   4  12   3      745.71      666.77     33.27 o
   5  12   3      194.87      211.61     49.62 o
   6  12   3      140.25      110.52     26.22 o
  -6  13   3       38.67        4.57     35.61 o
  -5  13   3      241.03      256.76     54.84 o
  -4  13   3       13.22       -6.74     30.49 o
  -3  13   3      107.08       74.25     21.29 o
  -2  13   3      149.04      146.92     21.11 o
  -1  13   3     1225.52     1126.99     38.27 o
   0  13   3      102.54      102.76     21.22 o
   1  13   3       17.05       12.51     20.77 o
   2  13   3       40.90       60.85     18.89 o
   3  13   3       65.51      105.29     20.89 o
   4  13   3        0.81      -13.05     23.94 o
   5  13   3       40.89       57.50     21.61 o
   6  13   3        7.37      -34.52     34.52 o
  -5  14   3      168.28      120.57     34.26 o
  -4  14   3       90.35      114.88     24.54 o
  -3  14   3      328.73      370.25     63.85 o
  -2  14   3       43.16       17.48     30.21 o
  -1  14   3      279.51      258.85     25.33 o
   0  14   3       54.50       40.60     31.18 o
   1  14   3       87.55      103.10     26.88 o
   2  14   3      151.68      158.91     24.20 o
   3  14   3      418.05      417.00     29.74 o
   4  14   3        1.39      -17.08     34.86 o
   5  14   3       53.20       75.76     24.94 o
  -4  15   3        0.45      -34.49     34.49 o
  -3  15   3       66.83       71.98     22.57 o
  -2  15   3       69.83      110.20     22.43 o
  -1  15   3      296.21      283.26     26.48 o
   0  15   3       40.51       20.59     30.81 o
   1  15   3        8.70      -15.74     30.41 o
   2  15   3        0.26       16.63     28.50 o
   3  15   3       16.54       23.29     22.87 o
   4  15   3        0.67       52.44     26.06 o
  -3  16   3       56.69       64.91     29.42 o
  -2  16   3       30.69       41.45     30.28 o
  -1  16   3       54.18       57.98     27.46 o
   0  16   3       74.79       75.34     23.45 o
   1  16   3       59.19       61.87     35.08 o
   2  16   3       60.62      140.61     74.25 o
   3  16   3       84.60      134.85     24.76 o
  -8   0   4      239.46      236.94     26.98 o
  -6   0   4      857.06      710.27     25.76 o
  -4   0   4     1331.50     1213.18     48.85 o
   0   0   4       63.44       59.86      5.97 o
   2   0   4     1419.19     1365.05     24.63 o
   4   0   4     9962.59     8674.54    293.20 o
   6   0   4      876.67      954.81     29.47 o
   8   0   4      625.59      629.57     55.56 o
  -9   1   4       85.73       55.81     27.88 o
  -8   1   4     1170.17      986.90     40.71 o
  -7   1   4      177.58      169.37     23.66 o
  -6   1   4      117.53       95.88     16.91 o
  -5   1   4     1452.96     1489.58     30.70 o
  -4   1   4    16098.33    14629.56     94.97 o
  -3   1   4     2052.31     2138.45     74.71 o
  -2   1   4      328.14      389.71     11.44 o
  -1   1   4      512.37      484.47     16.95 o
   0   1   4     9824.40     7242.81     42.54 o
   2   1   4       48.96       35.25      8.10 o
   3   1   4     1663.23     1677.13     24.55 o
   4   1   4        7.01       61.77     29.39 o
   5   1   4      227.74      187.41     24.17 o
   6   1   4     2157.90     2369.07     43.96 o
   7   1   4      709.38      617.12     31.14 o
   8   1   4       14.11       16.24     31.46 o
   9   1   4       11.18       18.53     33.17 o
  -9   2   4       62.58       48.16     25.90 o
  -8   2   4       18.32        6.76     35.07 o
  -7   2   4      350.71      399.98     23.85 o
  -6   2   4       36.54        2.14     57.71 o
  -5   2   4      124.64      141.31     14.75 o
  -4   2   4       69.48       64.41     14.75 o
  -3   2   4     1626.65     1714.10     41.84 o
  -2   2   4     3328.19     3296.94     28.06 o
  -1   2   4       19.85       25.85      6.48 o
   0   2   4      125.81      225.63     16.90 o
   1   2   4     2593.78     2662.04     22.67 o
   2   2   4    20255.32    17291.23     92.69 o
   3   2   4      209.22      187.11     20.43 o
   4   2   4      256.14      249.78     23.81 o
   5   2   4     1202.87     1368.97     30.87 o
   6   2   4      155.38      183.47     22.40 o
   7   2   4      281.58      275.23     25.57 o
   8   2   4       87.08       77.87     23.46 o
   9   2   4      159.81      183.61     27.48 o
  -9   3   4      201.87      171.81     28.46 o
  -8   3   4        0.24       29.27     53.87 o
  -7   3   4     1065.45      957.56     35.19 o
  -6   3   4      229.42      308.92     40.15 o
  -5   3   4     1782.24     1806.16     50.49 o
  -4   3   4       27.01       38.10     12.17 o
  -3   3   4    10989.13    11395.25    298.07 o
  -2   3   4      834.37      782.42     16.03 o
  -1   3   4      686.21      623.47     13.29 o
   0   3   4     4551.64     4393.79     32.04 o
   1   3   4      108.16      171.34      8.81 o
   2   3   4     3490.04     3710.94     89.00 o
   3   3   4      762.90      808.80     18.86 o
   4   3   4      619.91      639.82     20.56 o
   5   3   4      750.54      814.68     25.38 o
   6   3   4      135.06      149.76     41.73 o
   7   3   4      860.45      998.20    118.64 o
   8   3   4      101.60      106.35     23.43 o
   9   3   4       71.05      103.71     26.59 o
  -9   4   4        5.56      -22.21     34.86 o
  -8   4   4      198.45      169.43     25.66 o
  -7   4   4        0.63        2.97     26.95 o
  -6   4   4      222.27      248.56     27.04 o
  -5   4   4      318.47      325.95     20.43 o
  -4   4   4      464.17      436.03     20.74 o
  -3   4   4     2123.01     2319.30     35.38 o
  -2   4   4     4669.62     4875.83    131.24 o
  -1   4   4     3342.68     3238.06     74.66 o
   0   4   4     1199.83     1335.74     20.89 o
   1   4   4       87.85       93.58      9.05 o
   2   4   4      307.21      395.02     22.48 o
   3   4   4      136.00      107.01     21.20 o
   4   4   4       87.91      108.19     26.93 o
   5   4   4      529.37      547.84     32.00 o
   6   4   4      188.28      182.28     21.65 o
   7   4   4      213.97      194.02     23.70 o
   8   4   4        1.98      -31.09     33.89 o
   9   4   4       13.51      -37.34     37.34 o
  -9   5   4       29.46       14.62     34.84 o
  -8   5   4      278.75      277.72     33.95 o
  -7   5   4        2.00       -9.98     27.47 o
  -6   5   4      273.55      274.93     21.34 o
  -5   5   4       39.82       30.92     16.06 o
  -4   5   4     2366.80     2643.14     38.09 o
  -3   5   4       15.52        7.82     12.59 o
  -2   5   4     3383.92     3543.16     35.55 o
  -1   5   4       60.40       49.48      9.01 o
   0   5   4    11802.23    10311.53     66.80 o
   1   5   4     1743.95     1767.85     24.58 o
   2   5   4     5889.17     5510.67     45.19 o
   3   5   4       69.10      114.80     13.62 o
   4   5   4     2947.75     2994.66     42.00 o
   5   5   4      424.90      406.98     22.91 o
   6   5   4     1504.59     1528.76     82.90 o
   7   5   4        2.89      -14.06     21.96 o
   8   5   4      103.68      109.18     29.29 o
   9   5   4        0.28        3.86     92.94 o
  -9   6   4        0.90       -5.55     31.86 o
  -8   6   4       59.06       55.58     22.58 o
  -7   6   4      444.90      441.95     27.34 o
  -6   6   4       27.66       34.66     19.94 o
  -5   6   4        2.14       -2.95     31.95 o
  -4   6   4        5.21       10.75     15.81 o
  -3   6   4      859.74      849.48     22.81 o
  -2   6   4     1398.66     1469.54     25.96 o
  -1   6   4     1355.34     1505.07     24.48 o
   0   6   4     3430.73     3431.55     41.58 o
   1   6   4      419.91      466.03     16.69 o
   2   6   4      353.07      328.03     17.05 o
   3   6   4       40.81       43.45     11.76 o
   4   6   4      889.35      954.96     37.89 o
   5   6   4      485.31      471.43     25.65 o
   6   6   4      288.64      285.51     26.68 o
   7   6   4       24.74       41.04     19.63 o
   8   6   4       39.73        7.38     34.05 o
  -8   7   4       52.59       56.84     27.20 o
  -7   7   4      145.68      123.97     30.11 o
  -6   7   4       21.48       -0.81     24.55 o
  -5   7   4       82.50       79.57     16.53 o
  -4   7   4      282.70      279.88     18.03 o
  -3   7   4     3023.62     3028.87     41.09 o
  -2   7   4      149.49      154.11     13.72 o
  -1   7   4     1154.76     1089.46     68.56 o
   0   7   4       87.64      147.57     18.33 o
   1   7   4    11856.00    11318.58     80.35 o
   2   7   4        1.19        7.56     17.23 o
   3   7   4     1551.81     1553.72     30.99 o
   4   7   4       16.37       21.42     15.87 o
   5   7   4     2758.83     2685.94     48.34 o
   6   7   4       69.29      112.41     19.66 o
   7   7   4      224.65      185.83     24.29 o
   8   7   4       33.66       45.26     32.41 o
  -8   8   4        0.67      -20.48     32.68 o
  -7   8   4      491.90      533.17     31.71 o
  -6   8   4       19.04        0.16     28.37 o
  -5   8   4      343.32      337.35     23.92 o
  -4   8   4      344.80      306.45     20.96 o
  -3   8   4        1.63       13.44     15.37 o
  -2   8   4        0.04       13.41     13.60 o
  -1   8   4     2146.25     1963.72     55.61 o
   0   8   4      523.88      586.85     47.67 o
   1   8   4       53.71       71.99     40.09 o
   2   8   4       46.14       54.87     16.85 o
   3   8   4        1.08      -13.84     17.50 o
   4   8   4       22.19       28.85     17.56 o
   5   8   4       69.02       64.94     31.24 o
   6   8   4      379.61      386.79     28.68 o
   7   8   4        2.58       10.93     28.46 o
   8   8   4        0.55      -28.58     33.66 o
  -8   9   4       48.65        8.58     29.33 o
  -7   9   4       37.39       51.75     28.98 o
  -6   9   4      572.68      630.59     31.64 o
  -5   9   4        3.24      -11.43     23.28 o
  -4   9   4       92.22       68.73     18.41 o
  -3   9   4      884.00      889.04     28.62 o
  -2   9   4     1767.04     1661.54     40.66 o
  -1   9   4       21.79       24.50     15.21 o
   0   9   4      979.01      918.04     74.15 o
   1   9   4     3077.98     3037.62     83.88 o
   2   9   4      190.75      163.09     17.63 o
   3   9   4       12.08        9.70     18.28 o
   4   9   4      586.77      639.80     27.02 o
   5   9   4      698.56      790.00     32.65 o
   6   9   4      223.79      297.55     52.59 o
   7   9   4       12.49       34.76     29.58 o
   8   9   4      250.68      221.72     31.85 o
  -7  10   4       40.04      -32.64     36.17 o
  -6  10   4      316.09      299.37     28.42 o
  -5  10   4       15.08       43.56     33.44 o
  -4  10   4       97.80       88.03     20.28 o
  -3  10   4      403.24      344.02     27.45 o
  -2  10   4       73.93       80.97     16.07 o
  -1  10   4        5.59       14.74     20.05 o
   0  10   4      971.28      905.78     27.41 o
   1  10   4       35.22       40.89     15.45 o
   2  10   4      158.70      150.15     17.70 o
   3  10   4       27.62       45.88     28.57 o
   4  10   4       13.15       35.89     18.64 o
   5  10   4        1.11       -9.81     40.20 o
   6  10   4      175.43      161.95     56.22 o
   7  10   4       94.66      127.31     40.96 o
  -7  11   4      156.16      190.58     27.74 o
  -6  11   4      215.65      174.32     25.45 o
  -5  11   4      254.11      287.75     25.89 o
  -4  11   4      192.60      173.36     23.29 o
  -3  11   4      323.24      329.91     23.56 o
  -2  11   4     1399.55     1449.43     56.79 o
  -1  11   4     2571.64     2474.70     45.26 o
   0  11   4      803.75      759.23     28.93 o
   1  11   4      198.82      188.49     20.23 o
   2  11   4      942.20      967.07     30.77 o
   3  11   4      240.39      235.19     22.92 o
   4  11   4      447.88      491.18     26.99 o
   5  11   4       38.17       11.16     24.27 o
   6  11   4       62.12       28.88     32.53 o
   7  11   4      128.50      127.88     27.27 o
  -6  12   4        0.03      -32.81     32.81 o
  -5  12   4      403.25      388.15     30.70 o
  -4  12   4        3.07      -32.30     43.17 o
  -3  12   4      473.95      496.71     38.92 o
  -2  12   4        1.75        9.32     33.34 o
  -1  12   4     1050.79     1040.43     34.51 o
   0  12   4        9.35       21.65     20.99 o
   1  12   4      179.75      200.17     19.99 o
   2  12   4        1.01      -23.69     27.48 o
   3  12   4      293.25      253.46     24.19 o
   4  12   4      133.91      108.35     24.58 o
   5  12   4      346.38      311.18     27.98 o
   6  12   4        1.59       -7.89     34.02 o
  -6  13   4       46.64       18.94     32.66 o
  -5  13   4      382.65      410.67     81.26 o
  -4  13   4      162.71      184.48     24.82 o
  -3  13   4      658.97      640.02     31.62 o
  -2  13   4      312.11      317.27     25.04 o
  -1  13   4       63.58       77.85     20.31 o
   0  13   4      925.92      890.57     54.28 o
   1  13   4       28.73        1.72     25.71 o
   2  13   4      179.85      227.27     22.86 o
   3  13   4       12.31        5.42     28.01 o
   4  13   4      145.38      140.87     21.92 o
   5  13   4       76.86       15.37     42.30 o
   6  13   4       42.43       61.96     34.51 o
  -5  14   4       35.51      -21.09     36.42 o
  -4  14   4        0.19       29.66     32.44 o
  -3  14   4        0.79      -47.43     65.54 o
  -2  14   4        2.55       -7.81     21.56 o
  -1  14   4        6.31      -16.56     28.14 o
   0  14   4        4.48       22.09     26.68 o
   1  14   4        5.56       22.40     27.08 o
   2  14   4       26.13        5.16     27.69 o
   3  14   4       26.50       13.53     24.14 o
   4  14   4       43.18       16.24     33.70 o
   5  14   4       32.91      -32.90     36.55 o
  -4  15   4      232.64      234.91     30.07 o
  -3  15   4        0.34       -8.40     32.26 o
  -2  15   4      172.25      163.77     33.69 o
  -1  15   4       58.68       71.00     29.24 o
   0  15   4      110.32      133.39     22.21 o
   1  15   4        0.85      -31.80     36.00 o
   2  15   4       16.32       25.42     29.90 o
   3  15   4      184.70      190.17     57.25 o
   4  15   4       31.44       47.38     24.50 o
  -3  16   4      147.68      161.70     26.29 o
  -2  16   4      119.16      108.24     54.94 o
  -1  16   4       57.08       59.19     24.31 o
   0  16   4        6.72      -16.39     30.81 o
   1  16   4       13.06      -39.47     51.87 o
   2  16   4       10.73      -44.05     51.21 o
  -9   0   5      235.93      258.74     29.63 o
  -7   0   5     1430.87     1305.86     39.18 o
  -5   0   5     1599.18     1705.28     33.36 o
  -3   0   5    30028.01    24225.35    126.14 o
   1   0   5     1116.76     1053.73     30.52 o
   3   0   5     7367.12     7168.83    164.99 o
   5   0   5      429.56      371.66     19.70 o
   7   0   5      589.01      536.20     29.32 o
   9   0   5       46.47       35.14     25.11 o
  -9   1   5        0.14      -10.51     36.64 o
  -8   1   5        0.35      -33.29     36.25 o
  -7   1   5       13.24      -15.02     26.52 o
  -6   1   5      138.06      143.44     18.13 o
  -5   1   5      112.89      125.11     16.37 o
  -4   1   5     3727.28     3927.33     43.39 o
  -3   1   5     1515.80     1701.08     38.35 o
  -2   1   5       45.34       56.19     12.85 o
  -1   1   5       13.45        6.57      7.97 o
   0   1   5     4786.39     3880.26     92.12 o
   1   1   5     1720.32     1384.45     55.56 o
   2   1   5     2805.27     2606.03     45.11 o
   3   1   5     6407.33     6247.42    188.59 o
   4   1   5     2786.97     2809.65     79.16 o
   5   1   5     1908.79     1837.98     36.47 o
   6   1   5      353.61      330.70     25.12 o
   7   1   5      692.55      622.20     33.00 o
   8   1   5       52.62       61.92     21.14 o
   9   1   5       26.09        1.96     44.14 o
  -9   2   5       52.12      -20.93     35.95 o
  -8   2   5     1187.52     1084.34     43.13 o
  -7   2   5      228.40      255.97     24.21 o
  -6   2   5      516.12      472.14     24.97 o
  -5   2   5     1632.49     1652.95     97.24 o
  -4   2   5     8573.65     8705.75    186.34 o
  -3   2   5       78.93       85.29     23.71 o
  -2   2   5    11478.19    11060.50     70.98 o
  -1   2   5     1047.66     1119.96     16.63 o
   0   2   5       67.39       64.67     11.21 o
   1   2   5    10458.24     9391.78    162.37 o
   2   2   5     6756.34     6618.47     94.63 o
   3   2   5      830.59      995.42     33.95 o
   4   2   5      483.14      551.97     20.10 o
   5   2   5      151.85      153.54     24.99 o
   6   2   5     2184.59     2295.73    110.60 o
   7   2   5      166.28      168.15     24.71 o
   8   2   5       22.51       65.43     61.24 o
   9   2   5        7.04       -5.88     37.23 o
  -9   3   5        5.47      -17.48     35.76 o
  -8   3   5       25.41      -15.08     43.52 o
  -7   3   5       71.21       24.91     34.19 o
  -6   3   5      376.46      382.80     23.89 o
  -5   3   5      247.87      248.60     19.45 o
  -4   3   5     3162.20     3354.85    137.95 o
  -3   3   5     3470.75     3553.64     38.00 o
  -2   3   5     4528.28     4745.56     45.78 o
  -1   3   5     2607.43     2666.55     26.10 o
   0   3   5     7134.62     6779.71     94.68 o
   1   3   5      192.76      179.49     10.33 o
   2   3   5       50.95       68.42     22.74 o
   3   3   5       49.00       26.90     10.95 o
   4   3   5     2067.22     2114.52     34.79 o
   5   3   5        4.73      -20.60     20.60 o
   6   3   5      766.57      874.19     31.60 o
   7   3   5      161.90      180.76     82.80 o
   8   3   5       21.07       32.47     30.52 o
   9   3   5       53.06       62.91     42.24 o
  -9   4   5       85.77       68.07     29.46 o
  -8   4   5      446.63      403.81     33.22 o
  -7   4   5      821.95      785.31     51.21 o
  -6   4   5       17.53       21.64     20.87 o
  -5   4   5      109.37      120.86     16.36 o
  -4   4   5     2265.52     2359.73     85.82 o
  -3   4   5     7862.02     8002.77     87.97 o
  -2   4   5     3063.96     3135.59     33.18 o
  -1   4   5       11.20        7.68     11.10 o
   0   4   5     1878.82     1851.39     33.39 o
   1   4   5     6918.08     6497.27    179.48 o
   2   4   5     1139.42     1023.12     20.84 o
   3   4   5     1890.01     1951.55     66.57 o
   4   4   5     1049.91     1086.79     32.05 o
   5   4   5     1545.67     1710.44     37.27 o
   6   4   5      930.19      930.55     32.79 o
   7   4   5      190.06      178.80     24.91 o
   8   4   5      258.21      269.82     35.74 o
   9   4   5        0.26        8.32     37.52 o
  -9   5   5        7.99       10.50     32.33 o
  -8   5   5        8.12      -22.35     35.91 o
  -7   5   5      281.77      303.69     26.16 o
  -6   5   5      183.43      182.75     34.62 o
  -5   5   5      122.93      106.64     16.52 o
  -4   5   5      518.27      635.45     22.15 o
  -3   5   5        4.15      -14.41     16.51 o
  -2   5   5     5411.72     5543.42     46.72 o
  -1   5   5       30.26       24.43      9.24 o
   0   5   5      118.62       91.98     10.56 o
   1   5   5     5170.57     4943.73    180.19 o
   2   5   5      399.36      475.69     18.01 o
   3   5   5      184.54      186.72     15.98 o
   4   5   5      732.35      849.71     26.08 o
   5   5   5     1325.78     1372.33     51.15 o
   6   5   5        8.99       12.38     26.64 o
   7   5   5       19.58       -5.22     29.39 o
   8   5   5       10.42        6.85     64.42 o
  -9   6   5        8.98        5.76     34.85 o
  -8   6   5        1.93       54.27     20.80 o
  -7   6   5      165.39      140.28     25.31 o
  -6   6   5      384.76      327.25     25.57 o
  -5   6   5        6.06      -21.30     21.30 o
  -4   6   5       18.50       42.19     24.68 o
  -3   6   5     3680.33     3792.57    107.79 o
  -2   6   5     6586.40     6467.99     54.50 o
  -1   6   5     3315.06     3535.47     58.99 o
   0   6   5     9577.35     8944.06     61.84 o
   1   6   5     8448.61     8224.43    181.06 o
   2   6   5     1637.52     1697.55     30.35 o
   3   6   5     1380.09     1406.95     36.97 o
   4   6   5     2239.02     2257.32     40.02 o
   5   6   5      575.68      522.74     27.55 o
   6   6   5      127.75      189.71     23.43 o
   7   6   5       31.23       57.43     76.76 o
   8   6   5       20.20        8.39     33.28 o
  -8   7   5       61.06       41.83     32.96 o
  -7   7   5        5.48       19.38     25.74 o
  -6   7   5        3.16       -9.24     25.99 o
  -5   7   5      360.91      352.29     30.01 o
  -4   7   5      458.81      539.30     28.42 o
  -3   7   5      817.21      826.55     26.22 o
  -2   7   5     2211.06     2377.12     35.99 o
  -1   7   5      536.32      506.55     25.14 o
   0   7   5      555.06      544.11     19.78 o
   1   7   5        2.41      -16.92     27.55 o
   2   7   5     4694.17     4506.58     58.58 o
   3   7   5      254.85      223.29     28.78 o
   4   7   5      224.74      233.98     30.16 o
   5   7   5       32.03       18.77     29.08 o
   6   7   5      257.05      248.54     28.42 o
   7   7   5      163.95      144.63     25.63 o
   8   7   5       91.23      105.53     27.21 o
  -8   8   5       51.43       53.03     29.59 o
  -7   8   5      114.38      131.20     27.04 o
  -6   8   5      533.29      579.88     31.46 o
  -5   8   5      170.77      146.32     20.70 o
  -4   8   5      862.69      794.83     29.14 o
  -3   8   5      654.68      718.41     26.02 o
  -2   8   5      582.61      527.59     20.89 o
  -1   8   5      754.19      846.77     52.59 o
   0   8   5     1023.19     1025.79     26.17 o
   1   8   5      270.01      255.43     39.22 o
   2   8   5     1929.71     1926.58     43.06 o
   3   8   5       11.24       13.97     20.45 o
   4   8   5     1456.69     1533.99     37.85 o
   5   8   5       13.22      -37.18     37.18 o
   6   8   5      369.35      377.17     29.85 o
   7   8   5       29.28       61.96     35.95 o
   8   8   5       75.93      102.76     25.55 o
  -8   9   5        0.17      -50.07     51.97 o
  -7   9   5        2.90       -6.03     30.34 o
  -6   9   5       54.42       18.44     27.73 o
  -5   9   5      311.98      286.22     25.28 o
  -4   9   5      124.79      157.43     19.57 o
  -3   9   5      886.72      781.64     29.85 o
  -2   9   5      944.63      851.44     27.06 o
  -1   9   5     1088.94     1092.13     28.73 o
   0   9   5      738.48      726.14     24.31 o
   1   9   5     1215.16     1285.75     31.52 o
   2   9   5      226.43      249.19     25.40 o
   3   9   5      364.30      342.29     38.97 o
   4   9   5       75.14       86.17     43.22 o
   5   9   5      472.99      493.41     28.78 o
   6   9   5        9.19      -27.43     31.91 o
   7   9   5       41.05       39.30     41.53 o
  -7  10   5      348.09      281.37     55.92 o
  -6  10   5      367.52      329.56     65.19 o
  -5  10   5      623.58      664.23     33.38 o
  -4  10   5      101.08       65.03     25.65 o
  -3  10   5     2304.40     2255.84    134.42 o
  -2  10   5      138.83      137.68     19.95 o
  -1  10   5      260.33      239.29     19.82 o
   0  10   5      904.91      878.95     46.90 o
   1  10   5     3043.97     2928.21     47.20 o
   2  10   5     1127.18     1051.61     32.57 o
   3  10   5      397.34      361.69     25.60 o
   4  10   5       55.67       46.71     18.69 o
   5  10   5      374.50      372.22     27.57 o
   6  10   5        2.32      -29.68     29.68 o
   7  10   5      141.59      102.94     27.21 o
  -7  11   5        5.54       18.92     26.60 o
  -6  11   5        0.26      -32.29     32.29 o
  -5  11   5       67.92       51.30     30.88 o
  -4  11   5       28.83       12.50     28.36 o
  -3  11   5       88.05       47.04     21.76 o
  -2  11   5        5.69        6.85     19.49 o
  -1  11   5      142.99      150.81     18.32 o
   0  11   5      174.46      189.47     19.97 o
   1  11   5      674.50      664.03     33.03 o
   2  11   5      188.73      161.99     29.80 o
   3  11   5       11.55       13.20     25.16 o
   4  11   5      666.76      630.29     31.68 o
   5  11   5      593.05      590.56     32.38 o
   6  11   5      154.21      188.90     82.54 o
   7  11   5        3.15      -18.09     32.17 o
  -6  12   5      323.82      278.04     30.31 o
  -5  12   5      125.82      107.95     25.39 o
  -4  12   5      820.89      818.02     35.83 o
  -3  12   5      269.25      245.16     25.40 o
  -2  12   5     1290.04     1277.48     37.40 o
  -1  12   5      103.73       94.24     20.09 o
   0  12   5     1793.48     1745.17     41.20 o
   1  12   5      169.48      206.12     71.69 o
   2  12   5      718.55      741.59     31.09 o
   3  12   5        3.97       41.97     20.99 o
   4  12   5      151.01      153.53     27.65 o
   5  12   5       35.10       23.25     26.53 o
   6  12   5       42.96      -12.92     35.78 o
  -6  13   5        2.97       33.84     36.05 o
  -5  13   5      120.66      113.84     72.00 o
  -4  13   5        1.03       43.20     22.37 o
  -3  13   5       44.72        3.90     26.52 o
  -2  13   5        0.24      -28.87     28.87 o
  -1  13   5        1.82      -20.50     28.33 o
   0  13   5        8.30      -12.34     25.92 o
   1  13   5       16.59      -23.68     27.12 o
   2  13   5       43.08       -6.60     28.75 o
   3  13   5      310.23      269.64     27.01 o
   4  13   5       60.51       75.27     23.42 o
   5  13   5       26.83       -3.11     32.77 o
  -5  14   5      358.46      364.52     32.50 o
  -4  14   5       51.88       35.94     37.94 o
  -3  14   5      106.41       84.66     82.60 o
  -2  14   5        2.67      -12.30     44.75 o
  -1  14   5      435.97      455.07     28.93 o
   0  14   5      133.16      130.38     23.32 o
   1  14   5        4.35        1.73     27.19 o
   2  14   5       22.43       32.78     22.47 o
   3  14   5      214.36      222.98     30.31 o
   4  14   5       10.92      -10.97     30.24 o
   5  14   5       61.30       26.14     43.06 o
  -4  15   5       24.94       23.04     28.02 o
  -3  15   5        1.49       15.90     31.34 o
  -2  15   5       62.83       21.07     65.65 o
  -1  15   5       22.46       42.61     31.34 o
   0  15   5       35.88       48.54     28.27 o
   1  15   5       30.10      -10.41     48.13 o
   2  15   5       13.02      -21.83     30.77 o
   3  15   5       61.02       17.09     33.41 o
   4  15   5       10.05        9.69     33.13 o
  -3  16   5       17.18       51.77     28.05 o
  -2  16   5       45.27       56.76     26.78 o
  -1  16   5       83.91      146.39     24.70 o
   0  16   5       49.97        4.50     34.60 o
   1  16   5       72.40       48.10     43.37 o
   2  16   5       64.58       77.39     52.28 o
  -8   0   6      444.14      471.23     32.60 o
  -6   0   6     2063.22     2021.87     41.90 o
  -4   0   6     1156.92     1286.76     26.61 o
  -2   0   6     4348.18     4195.53     85.87 o
   0   0   6     7896.29     6420.30     55.40 o
   2   0   6     8457.13     6953.16    276.56 o
   4   0   6     7147.09     6683.85    195.20 o
   6   0   6     4791.16     4258.45    129.50 o
   8   0   6       70.81       62.99     21.83 o
  -9   1   6       58.55       56.80     31.39 o
  -8   1   6      928.24      915.57     60.37 o
  -7   1   6      585.29      555.35     28.85 o
  -6   1   6     1893.04     1772.39     89.51 o
  -5   1   6     1068.25     1082.73     28.09 o
  -4   1   6     1500.33     1616.64     29.80 o
  -3   1   6     3005.54     3441.36     35.77 o
  -2   1   6     5237.50     5011.51     36.81 o
  -1   1   6    11749.56     9616.96    126.02 o
   0   1   6     5454.16     4980.74     48.49 o
   1   1   6     3031.39     2506.13     55.81 o
   2   1   6     8054.53     7152.90    244.61 o
   3   1   6     2267.79     2052.42     55.35 o
   4   1   6     1737.58     1690.85     38.87 o
   5   1   6        8.80       13.48     20.29 o
   6   1   6      767.14      761.21     30.79 o
   7   1   6       24.57      -33.22     33.22 o
   8   1   6       28.84       61.86     22.63 o
   9   1   6        2.04      -32.64     38.19 o
  -9   2   6        0.09        0.76     36.22 o
  -8   2   6      182.59      178.52     58.22 o
  -7   2   6       10.98       15.94     27.75 o
  -6   2   6      283.27      340.25     27.09 o
  -5   2   6        2.01       10.48     16.45 o
  -4   2   6     3041.37     3068.77     39.64 o
  -2   2   6     4881.33     5192.69     38.93 o
  -1   2   6      431.09      390.97     11.48 o
   0   2   6      328.97      319.90     30.98 o
   1   2   6    11369.01     9775.28    438.99 o
   2   2   6       83.96       79.52     10.79 o
   3   2   6     1890.82     2102.68     46.85 o
   4   2   6      292.28      247.06     16.77 o
   5   2   6     2613.38     2636.10     74.50 o
   6   2   6      660.41      759.30     30.49 o
   7   2   6      938.97      933.26     40.45 o
   8   2   6       65.28       91.74     23.74 o
   9   2   6      212.35      181.18     40.96 o
  -9   3   6      186.90      135.24     27.43 o
  -8   3   6        0.83       51.97     47.37 o
  -7   3   6     1405.48     1498.69     50.44 o
  -6   3   6       77.52       86.25     29.65 o
  -5   3   6     2054.59     2084.70     38.48 o
  -4   3   6      123.60      123.36     16.17 o
  -3   3   6      608.54      534.31     18.13 o
  -2   3   6      802.48      774.62     24.68 o
  -1   3   6      729.05      669.66     14.85 o
   0   3   6     5040.89     4561.97     43.42 o
   1   3   6     1220.56     1499.27     67.75 o
   2   3   6       18.82       15.37      9.01 o
   3   3   6      901.29      949.09     22.25 o
   4   3   6     1737.27     1808.31     64.67 o
   5   3   6        6.76      -18.87     23.20 o
   6   3   6       87.01       49.64     25.14 o
   7   3   6       32.78       38.87     24.36 o
   8   3   6       13.33        1.32     32.25 o
   9   3   6       25.26       -2.39     31.18 o
  -9   4   6       32.24       28.72     31.89 o
  -8   4   6        6.63      -33.85     33.85 o
  -7   4   6       29.37       35.87     26.88 o
  -6   4   6      428.06      422.20     24.52 o
  -5   4   6       60.30       73.50     25.86 o
  -4   4   6     2866.03     3007.54    116.60 o
  -3   4   6        1.32        3.16     12.92 o
  -2   4   6     7993.75     6960.03    105.84 o
  -1   4   6      737.73      778.99     44.65 o
   0   4   6     2245.00     2109.90     25.87 o
   1   4   6     5650.83     5348.18    128.63 o
   2   4   6     5766.35     5833.06    272.42 o
   3   4   6     3566.84     3696.62    110.50 o
   4   4   6      208.38      253.95     17.60 o
   5   4   6      688.95      787.31     51.77 o
   6   4   6      293.96      303.15     26.19 o
   7   4   6      892.21      853.29    107.58 o
   8   4   6      445.38      463.58     62.62 o
   9   4   6       36.41       41.38     26.88 o
  -9   5   6        1.55      -21.65     44.24 o
  -8   5   6      454.22      374.66     31.88 o
  -7   5   6        5.22       38.48     20.26 o
  -6   5   6      743.17      649.59     29.72 o
  -5   5   6      182.28      217.96     42.40 o
  -4   5   6     1530.45     1618.62     35.64 o
  -3   5   6      209.81      219.52     15.82 o
  -2   5   6     5616.77     5469.59     47.38 o
  -1   5   6        5.66       14.73     12.26 o
   0   5   6     2263.76     2175.15     40.20 o
   1   5   6       68.49       76.83     11.17 o
   2   5   6     7679.97     7301.63    111.73 o
   3   5   6      108.46       90.40     14.34 o
   4   5   6      357.83      366.83     19.65 o
   5   5   6      239.80      261.97     21.67 o
   6   5   6       37.23       14.67     30.36 o
   7   5   6       18.45       -1.09     30.88 o
   8   5   6        1.25       29.80     25.96 o
  -9   6   6        0.43       19.16     38.25 o
  -8   6   6      136.76      195.00     88.02 o
  -7   6   6        3.09      -33.59     33.59 o
  -6   6   6       54.45       81.02     17.56 o
  -5   6   6      225.78      275.48     32.98 o
  -4   6   6      740.15      808.64     28.42 o
  -3   6   6     1462.01     1544.98     31.72 o
  -2   6   6     2525.78     2685.42     52.38 o
  -1   6   6      873.64      874.87     40.56 o
   0   6   6     7694.08     7774.26     56.66 o
   1   6   6     9477.91     8957.37     65.32 o
   2   6   6     7005.70     7288.42     60.04 o
   3   6   6     1024.17     1153.96     37.28 o
   4   6   6      788.11      797.60     26.60 o
   5   6   6     1412.30     1415.28     80.80 o
   6   6   6     1213.23     1244.23    108.51 o
   7   6   6        1.78       63.04     29.24 o
   8   6   6       61.95      114.79     24.26 o
  -8   7   6       69.14       74.33     32.67 o
  -7   7   6      769.19      777.77     51.31 o
  -6   7   6        1.99        3.37     27.13 o
  -5   7   6      160.68      173.99     19.71 o
  -4   7   6       13.57       -2.41     20.95 o
  -3   7   6     4174.24     4332.38     52.66 o
  -2   7   6        1.77       21.20     14.75 o
  -1   7   6     2280.85     2075.36     33.08 o
   0   7   6      765.90      805.54     24.99 o
   1   7   6     7332.20     7081.33     73.12 o
   2   7   6     1884.21     1747.88     33.40 o
   3   7   6     2331.59     2343.65     82.39 o
   4   7   6       56.47       73.32     24.32 o
   5   7   6      160.13      162.88     22.21 o
   6   7   6        1.74        5.87     26.52 o
   7   7   6      102.45      153.27     60.47 o
   8   7   6        5.32       26.57     43.32 o
  -8   8   6        0.94      -38.05     38.05 o
  -7   8   6        0.71      -46.24     60.17 o
  -6   8   6      297.05      325.64     47.72 o
  -5   8   6      332.40      376.96     46.90 o
  -4   8   6       23.72       24.48     44.86 o
  -3   8   6     3977.17     3919.38     52.82 o
  -2   8   6      742.14      755.01     24.63 o
  -1   8   6      839.07      837.25     24.81 o
   0   8   6        2.91      -12.32     17.13 o
   1   8   6     4667.52     4528.50     51.81 o
   2   8   6     1123.32     1183.90     30.39 o
   3   8   6      109.73      108.74     15.53 o
   4   8   6     1573.92     1535.68     46.44 o
   5   8   6     1057.06     1052.25     37.89 o
   6   8   6       18.86      -23.63     31.78 o
   7   8   6       46.55       52.91     29.20 o
   8   8   6      100.58       -4.51     52.18 o
  -8   9   6       41.62       13.05     43.06 o
  -7   9   6      205.98      208.65     38.92 o
  -6   9   6      381.29      378.05     30.24 o
  -5   9   6      287.71      279.23     25.30 o
  -4   9   6     1329.13     1421.91     70.36 o
  -3   9   6      757.13      720.10     31.85 o
  -2   9   6      628.86      630.10     26.32 o
  -1   9   6        1.56        9.73     21.30 o
   0   9   6      470.84      488.85     21.27 o
   1   9   6      711.49      700.73     25.33 o
   2   9   6       92.11       81.33     32.57 o
   3   9   6      593.63      612.71     26.90 o
   4   9   6      622.58      649.24     29.09 o
   5   9   6       77.34       88.15     33.39 o
   6   9   6       15.46       40.76     25.59 o
   7   9   6        1.12      -18.87     34.26 o
  -7  10   6       62.65       92.49     26.17 o
  -6  10   6        9.73       27.28     32.08 o
  -5  10   6      258.84      250.73     26.54 o
  -4  10   6       10.13       12.15     19.76 o
  -3  10   6      124.00      120.03     19.11 o
  -2  10   6      302.99      268.01     21.78 o
  -1  10   6      105.30      117.83     28.01 o
   0  10   6       80.88       63.66     16.22 o
   1  10   6      531.25      563.33     41.48 o
   2  10   6     1331.23     1254.07     34.98 o
   3  10   6      598.15      623.89     31.49 o
   4  10   6      502.41      530.23     31.24 o
   5  10   6       26.00       21.20     25.29 o
   6  10   6      216.99      248.28     42.81 o
   7  10   6       85.88      126.60     54.07 o
  -7  11   6       18.80       22.37     32.82 o
  -6  11   6       94.84       87.90     33.13 o
  -5  11   6      564.66      587.68     32.11 o
  -4  11   6       73.76       92.85     20.93 o
  -3  11   6      967.47      909.88     36.83 o
  -2  11   6      328.96      312.05     24.96 o
  -1  11   6      740.19      695.65     29.82 o
   0  11   6      542.27      554.08     26.42 o
   1  11   6       16.96       -3.82     25.65 o
   2  11   6       84.38      118.20     19.70 o
   3  11   6       29.86        0.28     28.41 o
   4  11   6       86.77       93.71     30.06 o
   5  11   6        3.97       -1.74     34.94 o
   6  11   6       34.81       26.80     23.94 o
  -6  12   6        0.10       42.10     51.46 o
  -5  12   6        4.89        0.86     32.36 o
  -4  12   6       54.92       38.81     37.28 o
  -3  12   6      161.75      121.38     22.65 o
  -2  12   6       25.81       20.70     27.81 o
  -1  12   6       16.72      -15.69     36.56 o
   0  12   6       25.72       -7.70     29.25 o
   1  12   6      838.91      712.04     76.40 o
   2  12   6       58.38       25.77     39.38 o
   3  12   6     1244.17     1213.48     41.42 o
   4  12   6      162.39      113.33     36.36 o
   5  12   6      504.31      451.49     56.74 o
   6  12   6        0.03        9.64     34.53 o
  -6  13   6       24.34      -78.34     78.34 o
  -5  13   6      130.46      133.38     27.34 o
  -4  13   6      179.61      161.01     44.91 o
  -3  13   6      111.64      139.43     23.54 o
  -2  13   6      474.23      442.24     54.59 o
  -1  13   6        1.63       -3.46     27.63 o
   0  13   6       36.81       62.00     21.78 o
   1  13   6       26.44        0.00     31.12 o
   2  13   6       78.32      114.52     37.38 o
   3  13   6        1.43       47.59     31.44 o
   4  13   6       14.42       40.56     30.44 o
   5  13   6        1.86      -18.03     35.53 o
  -5  14   6       20.83       22.54     35.72 o
  -4  14   6      143.05      134.72     27.06 o
  -3  14   6       58.23       26.57     37.06 o
  -2  14   6       12.96       21.45     23.32 o
  -1  14   6        0.49       -5.95     43.78 o
   0  14   6      168.18      161.79     52.28 o
   1  14   6        1.84       30.23     27.14 o
   2  14   6       64.58       74.92     23.33 o
   3  14   6       16.64      -23.09     31.67 o
   4  14   6      151.06      175.78     26.45 o
  -4  15   6      135.75      123.77     27.73 o
  -3  15   6       15.86       64.75     23.05 o
  -2  15   6      131.87      113.93     27.69 o
  -1  15   6       11.02       -6.28     31.69 o
   0  15   6        1.22        4.27     25.18 o
   1  15   6        0.10      -13.44     34.92 o
   2  15   6        5.72       -4.75     31.56 o
   3  15   6        0.91       29.43     44.86 o
  -2  16   6        0.09        8.96     28.27 o
  -1  16   6      221.19      266.86     47.78 o
   0  16   6       89.72      195.04     63.39 o
   1  16   6        7.40        5.79     66.06 o
   2  16   6      227.71      204.21     45.37 o
  -9   0   7      140.75      130.51     27.97 o
  -7   0   7      176.14      203.94     51.56 o
  -5   0   7     3851.43     3572.21     71.38 o
  -3   0   7     5370.99     5398.42     95.50 o
  -1   0   7     8109.87     6706.16     46.00 o
   1   0   7       90.75       84.12      9.04 o
   3   0   7      325.78      425.71     22.48 o
   5   0   7      192.07      208.44     18.15 o
   7   0   7      126.37      106.53     23.58 o
   9   0   7        7.70      -17.12     37.47 o
  -9   1   7       64.71       59.12     45.73 o
  -8   1   7      210.41      180.04     29.35 o
  -7   1   7      421.92      457.64     44.70 o
  -6   1   7      249.26      232.42     23.35 o
  -5   1   7     1394.10     1506.97     32.87 o
  -4   1   7     2119.90     2342.47     35.02 o
  -3   1   7      789.30      807.87     19.41 o
  -2   1   7      984.65     1030.49     18.85 o
  -1   1   7     1863.54     1656.47     34.97 o
   0   1   7      884.23      789.20     22.02 o
   1   1   7     4390.19     3952.81    260.89 o
   2   1   7     7242.17     6152.93    253.78 o
   3   1   7     6328.38     5779.95    273.70 o
   4   1   7       43.02       31.95     13.89 o
   5   1   7     1110.75     1141.95     71.38 o
   6   1   7     1132.32     1022.44     33.79 o
   7   1   7     1348.27     1322.93     67.39 o
   9   1   7       63.19       87.61     26.47 o
  -9   2   7       56.63       49.67     35.64 o
  -8   2   7      150.34      174.76     27.09 o
  -7   2   7      183.68      222.68     22.73 o
  -6   2   7     1107.02     1061.97     71.12 o
  -5   2   7      562.07      539.33     23.34 o
  -4   2   7      175.89      204.90     15.77 o
  -3   2   7     1291.44     1384.42     26.88 o
  -2   2   7     4495.00     4243.83     57.76 o
  -1   2   7      416.74      360.25     12.01 o
   0   2   7     2357.69     2393.89     25.13 o
   1   2   7     7439.08     6641.58    330.43 o
   2   2   7     3158.93     2959.98    101.18 o
   3   2   7      688.95      669.38     23.76 o
   4   2   7       21.44        2.31     47.31 o
   5   2   7       85.09       71.44     16.90 o
   6   2   7        0.32      -16.20     44.81 o
   7   2   7       33.30       34.82     24.07 o
   8   2   7        2.13       48.88     25.10 o
   9   2   7       16.00      -40.98     40.98 o
  -9   3   7        4.93      -11.40     34.94 o
  -8   3   7      550.16      638.26     34.43 o
  -7   3   7      112.08       94.53     22.50 o
  -6   3   7       49.59       30.06     22.08 o
  -5   3   7      658.17      666.99     24.87 o
  -4   3   7     2602.91     2670.73     38.86 o
  -3   3   7     2035.30     2078.72     39.38 o
  -2   3   7     2397.68     2264.94     62.98 o
  -1   3   7      495.95      489.78     14.27 o
   0   3   7      241.20      219.39     10.73 o
   1   3   7     2373.83     2455.35    107.58 o
   2   3   7     8030.87     7845.73    313.58 o
   3   3   7     2345.31     2496.32     77.88 o
   4   3   7      302.91      347.58     22.89 o
   5   3   7        3.27       22.22     15.73 o
   6   3   7     2407.31     2523.29     50.61 o
   7   3   7        0.67      -11.54     43.73 o
   8   3   7       37.21       26.48     33.58 o
   9   3   7        3.72      -31.33     51.62 o
  -9   4   7        1.55       26.17     72.61 o
  -8   4   7       12.36       61.50     25.44 o
  -7   4   7      409.49      400.87     30.31 o
  -6   4   7      727.90      670.78     30.29 o
  -5   4   7       11.17       17.40     19.35 o
  -4   4   7        2.57      -28.34     39.17 o
  -3   4   7       27.83       74.95     11.44 o
  -2   4   7     9943.47     9903.22     71.64 o
  -1   4   7      295.70      283.61     25.86 o
   0   4   7     1534.96     1450.90     22.88 o
   1   4   7      812.92      862.47     34.46 o
   2   4   7     1245.48     1320.20     33.44 o
   3   4   7     1948.75     2051.17     55.81 o
   4   4   7     1190.94     1208.30     30.34 o
   5   4   7       88.72       71.69     37.28 o
   6   4   7       54.63       45.26     22.44 o
   7   4   7       17.96       17.34     29.78 o
   8   4   7        2.12       28.67     29.77 o
  -9   5   7        3.89      -22.81     62.78 o
  -8   5   7       95.10       89.35     41.32 o
  -7   5   7      225.16      229.43     25.65 o
  -6   5   7      378.16      377.81     26.50 o
  -5   5   7      180.65      188.66     28.47 o
  -4   5   7        0.76       19.49     15.71 o
  -3   5   7     5347.08     5334.34     52.84 o
  -2   5   7      790.92      657.53     21.03 o
  -1   5   7      977.86      941.27     20.70 o
   0   5   7     1187.34     1259.01     23.38 o
   1   5   7     8235.83     7387.06     93.04 o
   2   5   7      546.83      528.79     18.75 o
   3   5   7     1513.06     1576.88     35.79 o
   4   5   7       72.27       92.89     29.60 o
   5   5   7      934.66      950.89     32.24 o
   6   5   7      256.14      253.62     24.19 o
   7   5   7      268.75      243.18     26.65 o
   8   5   7       59.05       68.02     26.13 o
  -9   6   7        0.80       39.38     24.44 o
  -8   6   7       19.17      -16.55     33.24 o
  -7   6   7       81.64      109.27     23.74 o
  -6   6   7        2.38       -8.34     25.88 o
  -5   6   7       51.41       77.47     17.87 o
  -4   6   7     1772.28     1847.50     37.26 o
  -3   6   7     2383.20     2433.90     38.94 o
  -2   6   7       21.39       19.05     14.84 o
  -1   6   7     6418.42     6410.06    140.56 o
   0   6   7     9008.06     8543.42    185.16 o
   1   6   7      809.88      770.79     22.54 o
   2   6   7      376.43      418.88     24.43 o
   3   6   7     1575.06     1680.01     49.41 o
   4   6   7       19.97       35.89     17.06 o
   5   6   7      106.74      130.76     20.39 o
   6   6   7      466.47      493.09     29.04 o
   7   6   7       48.19       33.26     24.62 o
   8   6   7       21.70        1.55     36.24 o
  -8   7   7       12.97       45.06     28.93 o
  -7   7   7      111.75      126.58     24.74 o
  -6   7   7      852.73      922.53     35.07 o
  -5   7   7       31.16       36.04     19.35 o
  -4   7   7      674.88      751.48     27.43 o
  -3   7   7     1932.41     1908.56     36.92 o
  -2   7   7     4790.51     4607.61     70.92 o
  -1   7   7       34.33       43.91     12.32 o
   0   7   7     3368.28     3249.88     63.96 o
   1   7   7      231.51      247.52     32.11 o
   2   7   7     2284.82     2312.64     39.33 o
   3   7   7      773.75      814.32     27.29 o
   4   7   7      800.64      795.05     66.82 o
   5   7   7      168.99      161.67     20.97 o
   6   7   7      133.32      110.58     23.60 o
   7   7   7        9.22       -7.98     34.50 o
   8   7   7      399.89      374.13     34.47 o
  -8   8   7       87.45       99.79     27.09 o
  -7   8   7       75.10       74.54     26.03 o
  -6   8   7      108.61      119.18     22.89 o
  -5   8   7      210.56      201.31     23.44 o
  -4   8   7       94.83       90.05     17.88 o
  -3   8   7      832.06      883.78     29.16 o
  -2   8   7      327.74      356.98     20.19 o
  -1   8   7       12.16        1.36     18.38 o
   0   8   7      716.25      682.55     23.79 o
   1   8   7       62.13       61.26     15.06 o
   2   8   7      333.72      303.52     19.48 o
   3   8   7       22.72       13.48     23.03 o
   4   8   7     1286.97     1179.69     58.94 o
   5   8   7      215.62      207.81     44.96 o
   6   8   7       31.80      -30.88     30.88 o
   7   8   7        1.84       38.27     38.66 o
   8   8   7        2.06       11.90     35.38 o
  -8   9   7       27.40        5.28     30.75 o
  -7   9   7      221.52      201.35     31.49 o
  -6   9   7      130.08      110.09     23.73 o
  -5   9   7      403.49      425.80     73.84 o
  -4   9   7      609.22      635.11     51.92 o
  -3   9   7     1410.17     1423.15     37.02 o
  -2   9   7     2905.13     2917.28     47.33 o
  -1   9   7     1393.31     1345.66     70.15 o
   0   9   7      162.78      181.07     24.89 o
   1   9   7     1407.16     1389.83     40.56 o
   2   9   7       70.38       61.46     16.74 o
   3   9   7       82.52      100.92     18.55 o
   4   9   7        0.97       17.78     19.24 o
   5   9   7      521.53      547.41     41.68 o
   6   9   7       19.91       43.81     22.43 o
   7   9   7      252.85      223.59     47.11 o
  -7  10   7      363.29      340.91     34.21 o
  -6  10   7      107.47      137.62     63.90 o
  -5  10   7       82.55       52.27     25.29 o
  -4  10   7      100.20       89.99     19.90 o
  -3  10   7      233.91      282.56     23.06 o
  -2  10   7      648.54      615.12     46.24 o
  -1  10   7      473.04      392.37     25.40 o
   0  10   7     1134.25     1089.20     31.02 o
   1  10   7       24.61       36.79     18.01 o
   2  10   7       79.13       71.61     34.97 o
   3  10   7      120.80      131.66     29.70 o
   4  10   7        0.72      -17.08     28.74 o
   5  10   7       35.77       63.66     22.26 o
   6  10   7       62.54       84.33     25.01 o
   7  10   7        7.41        7.42     39.84 o
  -7  11   7       84.44       78.89     38.25 o
  -6  11   7       36.65       -8.38     37.68 o
  -5  11   7       11.92       57.77     21.11 o
  -4  11   7        2.96       25.51     27.73 o
  -3  11   7     1414.85     1490.15     58.73 o
  -2  11   7      278.72      245.37     23.66 o
  -1  11   7       58.49       21.89     23.86 o
   0  11   7      683.86      803.20     30.24 o
   1  11   7     1964.45     1870.58     43.47 o
   2  11   7      453.97      463.73     26.46 o
   3  11   7      305.24      316.30     32.98 o
   4  11   7      746.69      770.30     35.74 o
   5  11   7      382.79      405.14     30.42 o
   6  11   7      273.77      229.03     31.01 o
  -6  12   7      183.36      141.30     29.74 o
  -5  12   7       57.72       16.51     32.98 o
  -4  12   7      169.58      138.56     25.44 o
  -3  12   7       44.49       24.19     29.18 o
  -2  12   7      321.10      342.36     25.61 o
  -1  12   7       43.82       25.97     29.09 o
   0  12   7      315.92      265.58     23.77 o
   1  12   7        2.20       -4.79     26.81 o
   2  12   7       14.62       30.67     22.48 o
   3  12   7       63.04       70.25     28.06 o
   4  12   7      119.98      116.76     25.76 o
   5  12   7       86.23       57.71     29.66 o
   6  12   7       15.47       47.69     31.34 o
  -6  13   7       52.88       27.89     33.22 o
  -5  13   7       31.05       22.08     75.78 o
  -4  13   7       85.82       76.39     38.40 o
  -3  13   7       93.88       38.88     24.48 o
  -2  13   7      123.99      116.40     23.00 o
  -1  13   7      431.16      464.85     29.98 o
   0  13   7       56.67       67.89     19.52 o
   1  13   7       23.08       19.25     29.39 o
   2  13   7      193.83      193.78     26.41 o
   3  13   7      772.44      770.11     37.41 o
   4  13   7      245.14      250.27     29.05 o
   5  13   7       70.50       81.35     49.52 o
  -5  14   7      118.76      107.60     33.13 o
  -4  14   7        3.00      -35.00     35.00 o
  -3  14   7        8.18       13.11     31.25 o
  -2  14   7        4.71       -8.91     24.44 o
  -1  14   7        2.89       12.53     29.99 o
   0  14   7       34.76       40.88     22.74 o
   1  14   7        0.25       22.06     33.54 o
   2  14   7       13.17       15.87     31.30 o
   3  14   7       14.71       -4.65     34.41 o
   4  14   7        0.19      -32.95     73.38 o
  -4  15   7       74.00       88.48     26.64 o
  -3  15   7       24.77       15.68     25.53 o
  -2  15   7       13.30      -27.45     32.45 o
  -1  15   7      188.01      158.63     27.21 o
   0  15   7       23.27       29.22     22.60 o
   1  15   7       27.40      -21.53     34.82 o
   2  15   7       39.13       -4.95     34.98 o
   3  15   7      141.64      169.71     26.96 o
  -2  16   7        0.45       -9.71     37.10 o
  -1  16   7      135.99      168.57     29.04 o
   0  16   7        1.75      -26.94     34.53 o
   1  16   7       28.40       43.05     29.48 o
   2  16   7       23.47       28.69     31.24 o
  -8   0   8      537.18      474.47     32.35 o
  -6   0   8       61.86       61.72     21.50 o
  -4   0   8       11.47       23.37     13.49 o
  -2   0   8     5740.57     5629.98     41.70 o
   0   0   8      954.10     1024.62     30.26 o
   2   0   8    30017.16    20039.97    807.93 o
   4   0   8     1876.12     1844.73     38.71 o
   6   0   8     3071.39     2686.34    176.92 o
   8   0   8       44.33       29.18     26.39 o
  -9   1   8       37.57       63.98     37.12 o
  -8   1   8        2.06       46.52     36.25 o
  -7   1   8      198.89      177.54     23.90 o
  -6   1   8     2175.83     2075.55     43.97 o
  -5   1   8      108.75      103.84     16.00 o
  -4   1   8     2509.19     2663.99     37.47 o
  -3   1   8       39.74       55.22     24.27 o
  -2   1   8     1329.61     1483.93     22.77 o
  -1   1   8     3324.43     3112.05    103.38 o
   0   1   8    11958.54     9572.66    310.36 o
   1   1   8      285.73      319.76     11.81 o
   2   1   8     2758.88     2926.99     87.15 o
   3   1   8     2566.55     2496.75     70.41 o
   4   1   8      882.45      829.74     36.15 o
   5   1   8      449.34      473.77     44.60 o
   6   1   8      589.76      551.06     28.23 o
   7   1   8      275.41      250.13     26.42 o
   8   1   8       97.72       75.94     24.85 o
   9   1   8       39.59       33.19     28.90 o
  -9   2   8       78.58       21.81     37.40 o
  -8   2   8      149.25      134.07     28.01 o
  -7   2   8      723.57      759.72     32.59 o
  -6   2   8       99.17       80.10     20.38 o
  -5   2   8      326.87      311.91     20.29 o
  -4   2   8        2.80       21.48     13.60 o
  -3   2   8     7054.90     6918.83     53.66 o
  -2   2   8      263.00      242.43     22.38 o
  -1   2   8     4416.97     3942.89     43.99 o
   0   2   8     6186.91     5706.49    124.48 o
   1   2   8     2049.43     1768.60     24.26 o
   2   2   8      107.74       80.16     10.68 o
   3   2   8     6694.60     6532.76    365.00 o
   4   2   8       24.21      -12.57     32.31 o
   5   2   8      866.27      864.91     34.62 o
   6   2   8     1564.10     1530.14     44.81 o
   7   2   8     1019.58      891.00     36.47 o
   8   2   8        1.66      -33.21     33.21 o
   9   2   8       44.36       40.88     50.85 o
  -9   3   8       82.65       79.78     35.02 o
  -8   3   8       23.22       22.62     33.52 o
  -7   3   8      105.03      120.00     22.76 o
  -6   3   8      189.12      180.71     41.68 o
  -5   3   8      339.14      386.68     20.70 o
  -4   3   8      176.15      166.10     23.96 o
  -3   3   8     1059.61      992.96     23.23 o
  -2   3   8      663.78      636.51     23.81 o
  -1   3   8     4528.42     4243.73     49.98 o
   0   3   8      635.72      524.79     14.71 o
   1   3   8     2892.94     2816.00     71.28 o
   2   3   8      146.19      186.30     23.35 o
   3   3   8      948.76     1077.98     64.78 o
   4   3   8        0.12      -16.99     18.28 o
   5   3   8      106.22      111.54     30.11 o
   6   3   8      376.38      376.29     68.56 o
   7   3   8       87.26       69.59     23.05 o
   8   3   8      158.04      209.20     50.18 o
  -9   4   8       21.35       12.51     34.64 o
  -8   4   8      233.21      241.73     34.72 o
  -7   4   8       79.61       49.21     25.28 o
  -6   4   8     1859.50     1863.18     58.63 o
  -5   4   8      104.47      127.12     15.99 o
  -4   4   8     5309.96     5112.35    103.13 o
  -3   4   8      448.98      411.83     27.04 o
  -2   4   8    10976.24    10509.58     76.04 o
  -1   4   8     2415.09     2260.27     53.05 o
   0   4   8     5757.09     5161.21     43.33 o
   1   4   8     1568.64     1477.57     25.39 o
   2   4   8      602.61      605.56     34.36 o
   3   4   8     3567.66     3458.53     50.54 o
   4   4   8      980.82     1065.33     28.44 o
   5   4   8      800.42      746.13     27.98 o
   6   4   8      196.92      230.13     24.43 o
   7   4   8      239.83      245.15     25.28 o
   8   4   8      344.39      311.96     32.66 o
  -9   5   8       35.04       16.34     35.30 o
  -8   5   8       28.85       -3.72     39.89 o
  -7   5   8        3.97        5.67     31.83 o
  -6   5   8      358.23      326.93     48.75 o
  -5   5   8      109.32      125.88     17.59 o
  -4   5   8       34.87        4.98     21.20 o
  -3   5   8        8.28       -9.90     19.42 o
  -2   5   8      632.26      523.89     19.33 o
  -1   5   8     1401.25     1439.79     46.29 o
   0   5   8      277.83      258.13     13.59 o
   1   5   8       46.84       38.16     12.05 o
   2   5   8      197.47      176.27     15.07 o
   3   5   8      814.45      777.13     24.77 o
   4   5   8       15.21       26.85     22.63 o
   5   5   8      429.35      388.66     30.42 o
   6   5   8      654.58      668.37     32.04 o
   7   5   8        0.79        3.24     33.54 o
   8   5   8       10.15      -12.97     35.63 o
  -9   6   8       21.84        0.89     36.40 o
  -8   6   8       92.84      106.61     38.30 o
  -7   6   8      431.02      425.37     31.25 o
  -6   6   8      256.91      248.87     24.37 o
  -5   6   8      309.87      295.24     22.17 o
  -4   6   8      644.04      720.38     25.85 o
  -3   6   8     5889.19     5938.90     59.23 o
  -2   6   8     6173.26     6005.25    128.37 o
  -1   6   8     2654.58     2702.74     53.66 o
   0   6   8     3409.13     3368.10     39.93 o
   1   6   8     6857.53     6509.21    175.48 o
   2   6   8     3527.34     3387.95     43.40 o
   3   6   8      755.95      714.03     24.76 o
   4   6   8      725.20      771.59     27.66 o
   5   6   8       41.92       53.07     26.06 o
   6   6   8      277.40      255.06     25.21 o
   7   6   8       99.90       83.95     44.09 o
   8   6   8       21.42       11.04     33.63 o
  -8   7   8        5.83       -0.37     31.69 o
  -7   7   8      165.93      178.14     49.31 o
  -6   7   8       34.47        1.34     30.61 o
  -5   7   8       29.43       33.92     23.30 o
  -4   7   8      467.80      521.21     24.29 o
  -3   7   8       23.46        4.63     21.75 o
  -2   7   8      324.87      289.31     24.02 o
  -1   7   8     1947.15     1992.24     47.42 o
   0   7   8       15.91        5.57     16.23 o
   1   7   8        1.20       -8.01     16.93 o
   2   7   8       15.22       23.24     13.50 o
   3   7   8      235.28      222.57     28.01 o
   4   7   8       10.30       -2.87     30.06 o
   5   7   8      441.11      436.08     70.41 o
   6   7   8        6.51       20.99     28.21 o
   7   7   8       11.45       58.51     30.98 o
   8   7   8       11.68       18.67     39.65 o
  -8   8   8       29.96       70.68     24.82 o
  -7   8   8      694.49      706.50     46.19 o
  -6   8   8      120.84      169.75     23.54 o
  -5   8   8      320.14      404.71     43.99 o
  -4   8   8      111.63      176.04     18.30 o
  -3   8   8     4390.44     4430.95     57.78 o
  -2   8   8       19.12       37.32     13.70 o
  -1   8   8      468.56      435.66     27.24 o
   0   8   8     1386.19     1355.79     30.89 o
   1   8   8     1047.05     1075.46     28.56 o
   2   8   8        6.73       -9.73     20.01 o
   3   8   8       37.22       35.12     19.00 o
   4   8   8      542.23      577.11     27.26 o
   5   8   8      124.86      175.10     22.16 o
   6   8   8       11.09       10.90     29.57 o
   7   8   8      212.90      211.67     29.79 o
  -8   9   8       70.68       33.30     33.78 o
  -7   9   8        8.34        9.65     32.39 o
  -6   9   8       17.70       -7.79     29.60 o
  -5   9   8        0.65      -29.17     29.17 o
  -4   9   8      187.14      167.03     22.40 o
  -3   9   8       55.12       35.97     20.77 o
  -2   9   8      230.85      221.55     39.02 o
  -1   9   8      369.10      407.66     21.43 o
   0   9   8        8.41        9.77     19.71 o
   1   9   8      180.19      148.76     18.15 o
   2   9   8      337.94      320.39     21.03 o
   3   9   8       58.91       70.52     18.11 o
   4   9   8        5.57       -6.27     25.52 o
   5   9   8      383.42      421.86     26.97 o
   6   9   8        6.79       42.01     33.74 o
   7   9   8        2.97       14.69     28.15 o
  -7  10   8       10.50        3.88     56.84 o
  -6  10   8      475.06      436.16     33.59 o
  -5  10   8      340.21      306.43     26.97 o
  -4  10   8      275.05      295.07     43.53 o
  -3  10   8      348.16      383.86     24.91 o
  -2  10   8      445.89      467.75     25.81 o
  -1  10   8        3.99      -14.37     22.18 o
   0  10   8     1884.19     1830.27     47.16 o
   1  10   8      208.84      208.68     27.75 o
   2  10   8      520.64      533.98     26.04 o
   3  10   8        1.24       -7.82     31.49 o
   4  10   8      853.67      883.29     34.92 o
   5  10   8        7.34        6.27     32.03 o
   6  10   8       92.35       97.86     25.68 o
   7  10   8       14.28       53.14     28.79 o
  -7  11   8       27.32       20.81     39.54 o
  -6  11   8        4.10       12.95     26.14 o
  -5  11   8      150.93      121.82     24.85 o
  -4  11   8       74.63       27.45     31.89 o
  -3  11   8      114.58       99.42     21.75 o
  -2  11   8       31.35       53.56     23.71 o
  -1  11   8      355.60      352.27     32.05 o
   0  11   8       15.87       34.06     44.29 o
   1  11   8       95.46       88.18     21.30 o
   2  11   8      183.22      161.00     22.07 o
   3  11   8      548.50      560.64     30.69 o
   4  11   8       93.82       67.10     48.85 o
   5  11   8       70.65       -2.66     38.35 o
   6  11   8       47.56      -13.25     39.44 o
  -6  12   8        0.28      -24.79     35.35 o
  -5  12   8       92.10       96.63     29.90 o
  -4  12   8        0.15      -12.93     28.25 o
  -3  12   8       57.57       64.41     20.18 o
  -2  12   8       23.12       20.01     26.94 o
  -1  12   8      872.44      860.63     33.97 o
   0  12   8      191.45      194.57     23.45 o
   1  12   8     1803.24     1725.13     45.78 o
   2  12   8       69.34       47.09     28.73 o
   3  12   8     1549.12     1447.57     46.01 o
   4  12   8       86.37       46.17     23.32 o
   5  12   8      395.40      410.45     31.67 o
   6  12   8       30.41       57.40     29.93 o
  -5  13   8       14.20       22.37     36.06 o
  -4  13   8       10.19       14.92     30.04 o
  -3  13   8       43.91       92.82     21.17 o
  -2  13   8        0.15      -17.28     28.04 o
  -1  13   8      232.87      225.35     49.26 o
   0  13   8       83.72       31.88     28.93 o
   1  13   8      415.63      427.61     58.58 o
   2  13   8        2.45      -32.29     34.91 o
   3  13   8       40.92       98.76     23.19 o
   4  13   8      219.05      184.53    109.48 o
   5  13   8        6.92      -11.37     36.02 o
  -5  14   8        2.81       -7.51     56.48 o
  -4  14   8      223.26      277.50     29.75 o
  -3  14   8       39.16       -4.50     34.25 o
  -2  14   8      278.46      295.55     27.67 o
  -1  14   8      128.45      158.10     24.35 o
   0  14   8      168.95      197.81     56.74 o
   1  14   8       11.32      -29.56     52.08 o
   2  14   8      275.92      274.80     43.99 o
   3  14   8       51.75       42.85     29.48 o
   4  14   8      159.46      163.86     29.34 o
  -4  15   8        4.87       54.00     26.36 o
  -3  15   8       38.05       22.42     66.52 o
  -2  15   8        0.47        8.82     33.81 o
  -1  15   8      118.53       72.54     44.19 o
   0  15   8      201.02      240.69     59.50 o
   1  15   8       43.50       40.50     29.64 o
   2  15   8       36.42       50.44     26.17 o
   3  15   8       28.93       60.17     28.44 o
  -2  16   8       11.10      -37.81     37.81 o
  -1  16   8      220.41      216.77     42.81 o
   0  16   8      108.31      187.31     92.38 o
   1  16   8        4.59      -20.31     36.85 o
  -9   0   9       33.88       56.18     30.55 o
  -7   0   9       60.77       14.27     30.23 o
  -5   0   9     2034.43     2048.15     39.17 o
  -3   0   9      214.94      238.35     26.58 o
  -1   0   9     1159.62      986.95     18.36 o
   1   0   9     1180.49      806.34     47.78 o
   3   0   9    10033.01     8673.57    513.24 o
   5   0   9      476.23      494.49     34.05 o
   7   0   9      791.14      653.29     70.10 o
  -9   1   9      184.01      183.02     27.58 o
  -8   1   9      227.67      256.03     27.04 o
  -7   1   9      968.95      912.96     36.77 o
  -6   1   9     2048.31     1832.49     42.31 o
  -5   1   9     1274.80     1252.61     31.41 o
  -4   1   9       63.00       52.83     21.15 o
  -3   1   9      651.08      676.85     19.64 o
  -2   1   9     4823.26     4590.19     40.66 o
  -1   1   9     6741.47     5766.70     76.50 o
   0   1   9     4522.56     4103.25     35.21 o
   1   1   9     3916.15     3467.75    102.46 o
   2   1   9     1933.24     1710.75    124.84 o
   3   1   9     6047.46     5465.16    300.22 o
   4   1   9      912.09      812.38     31.90 o
   5   1   9     1361.22     1232.19     58.17 o
   6   1   9      215.78      173.73     40.66 o
   7   1   9       81.38      147.87     35.33 o
   8   1   9       17.72        4.23     41.99 o
  -9   2   9       23.54       -8.78     35.51 o
  -8   2   9       55.47      133.12     77.58 o
  -7   2   9        9.69       -1.30     27.59 o
  -6   2   9      904.37      890.17     33.07 o
  -5   2   9        5.63       -3.19     19.48 o
  -4   2   9      466.57      484.09     19.70 o
  -3   2   9      462.93      470.00     21.92 o
  -2   2   9      316.92      286.55     13.23 o
  -1   2   9     8493.65     7830.52    143.02 o
   0   2   9     1222.80     1002.33     19.31 o
   1   2   9     1205.67     1310.09     26.42 o
   2   2   9     2671.36     2360.60     93.55 o
   3   2   9      931.84      953.41     71.89 o
   4   2   9      146.65      187.62     27.19 o
   5   2   9      268.08      268.63     26.63 o
   6   2   9     1181.36     1158.39     36.93 o
   7   2   9      202.46      229.91     48.08 o
   8   2   9       77.13       54.95     24.35 o
  -9   3   9        3.43       13.43     57.61 o
  -8   3   9      316.37      346.76     30.60 o
  -7   3   9      525.83      463.65     31.51 o
  -6   3   9     1648.07     1709.86     43.93 o
  -5   3   9      350.98      369.85     21.40 o
  -4   3   9      200.80      199.54     18.38 o
  -3   3   9     4569.79     4454.37     50.18 o
  -2   3   9    10685.70     9803.45    120.33 o
  -1   3   9      920.47      998.15     19.99 o
   0   3   9      107.74      133.27     10.39 o
   1   3   9       79.76       79.62     11.67 o
   2   3   9     7340.90     6592.85    163.40 o
   3   3   9       82.41       66.53     12.57 o
   4   3   9      686.54      727.96     92.12 o
   5   3   9       49.24       70.52     15.69 o
   6   3   9      304.70      322.62     29.60 o
   7   3   9       10.36        1.92     29.98 o
   8   3   9       56.01      100.30     82.60 o
  -9   4   9        7.09       20.72     26.82 o
  -8   4   9      171.94      128.25     27.11 o
  -7   4   9       66.16       32.31     28.68 o
  -6   4   9      775.22      753.95     32.89 o
  -5   4   9        1.05      -19.62     22.48 o
  -4   4   9       94.29       64.32     24.22 o
  -3   4   9     1765.27     1832.90     32.13 o
  -2   4   9      185.77      170.28     14.44 o
  -1   4   9      278.51      265.57     13.84 o
   0   4   9     1794.82     1947.76     28.07 o
   1   4   9      322.21      344.59     14.62 o
   2   4   9     4955.59     4767.37    158.28 o
   3   4   9        5.59       16.40     14.90 o
   4   4   9       12.54       27.67     13.08 o
   5   4   9      448.34      436.34     25.35 o
   6   4   9     1464.53     1540.12     53.15 o
   7   4   9      370.33      326.10     29.11 o
   8   4   9        0.43       18.76     28.88 o
  -9   5   9       16.15      -37.41     62.27 o
  -8   5   9        4.91      -56.28     56.28 o
  -7   5   9      956.23      951.89     39.38 o
  -6   5   9        0.86       22.51     33.28 o
  -5   5   9      411.01      400.00     22.75 o
  -4   5   9     1570.61     1656.58     35.25 o
  -3   5   9     4398.55     4205.06     62.32 o
  -2   5   9      905.08     1009.02     25.86 o
  -1   5   9     5773.93     5259.14     48.38 o
   0   5   9     2025.77     2245.90     55.10 o
   1   5   9     2790.18     2679.60     78.34 o
   2   5   9     2562.01     2595.95     84.08 o
   3   5   9     1879.43     1745.97     34.53 o
   4   5   9      476.39      498.96     40.86 o
   5   5   9        3.68        4.28     24.82 o
   6   5   9       71.86       27.65     46.60 o
   7   5   9       79.29       44.42     26.22 o
   8   5   9        0.09       33.45     24.13 o
  -8   6   9       21.98        6.89     29.06 o
  -7   6   9       48.16        1.85     43.93 o
  -6   6   9      186.32      167.87     44.96 o
  -5   6   9      383.02      428.82     30.52 o
  -4   6   9      213.82      219.04     19.58 o
  -3   6   9      100.28       99.91     16.83 o
  -2   6   9      182.21      175.89     20.79 o
  -1   6   9      293.43      301.00     18.38 o
   0   6   9      385.70      389.54     24.73 o
   1   6   9      330.29      347.94     21.05 o
   2   6   9      588.86      518.18     31.34 o
   3   6   9      313.44      345.32     20.01 o
   4   6   9     2067.94     2091.59     42.66 o
   5   6   9      885.46      948.74    110.25 o
   6   6   9      191.10      198.60     52.33 o
   7   6   9      326.12      324.20     30.64 o
   8   6   9      437.66      430.32     41.73 o
  -8   7   9      100.23       71.05     44.86 o
  -7   7   9      142.84      180.23     27.24 o
  -6   7   9      701.83      690.81     36.10 o
  -5   7   9      168.61      175.49     35.08 o
  -4   7   9     1912.42     1869.77     41.03 o
  -3   7   9        8.00       -7.63     30.57 o
  -2   7   9     1640.11     1624.98     57.71 o
  -1   7   9      395.13      446.01     20.15 o
   0   7   9     4608.96     4365.90     49.09 o
   1   7   9      595.07      547.69     21.59 o
   2   7   9       78.19       78.25     17.10 o
   3   7   9       62.61       76.75     35.43 o
   4   7   9      609.50      526.48     48.29 o
   5   7   9      586.07      552.74     28.85 o
   6   7   9        2.86      -16.97     31.13 o
   7   7   9        0.80       37.48     48.18 o
   8   7   9       38.62       34.71     41.03 o
  -8   8   9        3.33       -9.23     38.38 o
  -7   8   9       16.77       51.31     28.56 o
  -6   8   9        6.20      -20.13     29.15 o
  -5   8   9        5.10        1.77     23.97 o
  -4   8   9       69.38       93.53     24.78 o
  -3   8   9       68.41       40.30     22.07 o
  -2   8   9      728.98      744.07     26.19 o
  -1   8   9       25.59       35.62     19.77 o
   0   8   9       34.35       21.24     14.88 o
   1   8   9      358.07      362.01     27.80 o
   2   8   9       29.97       46.34     21.35 o
   3   8   9     1294.70     1310.17     35.91 o
   4   8   9       25.76        8.01     27.48 o
   5   8   9      647.41      592.43     31.82 o
   6   8   9      194.74      173.30     25.41 o
   7   8   9       14.56       12.99     34.36 o
  -8   9   9       65.30       65.90     33.36 o
  -7   9   9      234.69      253.91     30.33 o
  -6   9   9      424.90      469.58     33.04 o
  -5   9   9      345.82      375.09     26.25 o
  -4   9   9      941.77      930.19     33.04 o
  -3   9   9     1654.01     1635.25     39.74 o
  -2   9   9      875.93      870.92     34.46 o
  -1   9   9      213.04      214.85     22.68 o
   0   9   9      475.08      445.50     22.79 o
   1   9   9      241.44      243.03     19.63 o
   2   9   9       39.33       29.72     24.68 o
   3   9   9      225.59      187.21     19.98 o
   4   9   9        6.27       10.93     27.62 o
   5   9   9       56.98       25.14     42.81 o
   6   9   9      130.28      143.44     71.38 o
   7   9   9      133.36      192.51     28.05 o
  -7  10   9       18.23       39.49     28.28 o
  -6  10   9        4.73       17.44     24.62 o
  -5  10   9        6.50        8.82     43.12 o
  -4  10   9      390.50      443.47     39.33 o
  -3  10   9      125.91      150.93     20.53 o
  -2  10   9      752.05      663.22     41.12 o
  -1  10   9       33.86       21.76     19.78 o
   0  10   9      785.33      731.80     28.95 o
   1  10   9     1003.09     1055.19     63.60 o
   2  10   9       86.68      109.35     18.04 o
   3  10   9       52.05       76.26     96.47 o
   4  10   9      260.35      205.84     26.25 o
   5  10   9      321.36      301.79     27.78 o
   6  10   9       29.68       28.05     34.27 o
   7  10   9       84.16       99.24     27.96 o
  -7  11   9      381.91      360.04     36.18 o
  -6  11   9       35.18        6.32     32.35 o
  -5  11   9      128.63       98.05     25.28 o
  -4  11   9      308.66      300.93     27.18 o
  -3  11   9     1154.44     1123.70     38.64 o
  -2  11   9      461.49      503.18     27.61 o
  -1  11   9     1031.57     1007.01     34.42 o
   0  11   9      384.63      361.13     26.11 o
   1  11   9     1053.03     1005.03     34.00 o
   2  11   9      640.88      676.34     29.97 o
   3  11   9     1181.40     1117.31     46.80 o
   4  11   9      294.79      301.98     27.19 o
   5  11   9        7.94       -1.89     65.44 o
   6  11   9      160.65      204.91     28.66 o
  -6  12   9        8.52       27.12     34.96 o
  -5  12   9       77.23       66.19     29.23 o
  -4  12   9       27.72       22.97     33.03 o
  -3  12   9        3.83       32.95     27.60 o
  -2  12   9       53.24        8.80     27.75 o
  -1  12   9      133.54      121.67     22.48 o
   0  12   9      247.64      231.93     25.24 o
   1  12   9       65.90       45.94     25.78 o
   2  12   9      545.04      457.37     49.93 o
   3  12   9      288.66      323.99     37.28 o
   4  12   9      432.10      406.56     32.46 o
   5  12   9       33.37       51.67     29.52 o
  -5  13   9      115.98       96.14     28.20 o
  -4  13   9       89.61      124.10     24.48 o
  -3  13   9      107.52      169.96     23.63 o
  -2  13   9      114.35      103.76     49.21 o
  -1  13   9      356.04      351.36     28.88 o
   0  13   9      212.28      226.78     24.82 o
   1  13   9      475.18      474.83     41.12 o
   2  13   9      177.76      244.34     37.43 o
   3  13   9      158.52      146.33     31.24 o
   4  13   9      221.39      229.65     28.27 o
   5  13   9      248.43      246.74     61.34 o
  -5  14   9       29.44       32.97     45.37 o
  -4  14   9        0.54       10.69     34.38 o
  -3  14   9        2.03       11.63     25.68 o
  -2  14   9      173.08      127.75     28.43 o
  -1  14   9      334.02      289.09     30.16 o
   0  14   9       93.14      113.34     90.79 o
   1  14   9       16.65      -14.22     41.12 o
   2  14   9       37.25       56.26     25.40 o
   3  14   9      156.68      138.22     45.62 o
   4  14   9        0.31       -6.43     46.03 o
  -3  15   9       31.69       20.38     34.73 o
  -2  15   9      131.98      128.90     42.86 o
  -1  15   9       97.43       91.79     25.53 o
   0  15   9       31.95      -38.67     38.67 o
   1  15   9       23.18      -27.70     35.49 o
   2  15   9       10.08       15.83     30.80 o
   3  15   9       31.71       34.10     29.63 o
  -1  16   9        4.57      -10.39     34.65 o
   0  16   9       44.31      111.55     26.60 o
   1  16   9       37.04       18.81     35.30 o
  -8   0  10      140.12      120.21     30.93 o
  -6   0  10      364.86      390.49     25.54 o
  -4   0  10      509.65      554.68     50.03 o
  -2   0  10     6171.54     5763.86     46.75 o
   0   0  10       96.95       88.38      9.59 o
   2   0  10    11687.32     9988.07    410.47 o
   4   0  10     1276.84     1171.31     79.11 o
   6   0  10       29.57       -9.37     47.67 o
   8   0  10        8.40      -33.67     33.67 o
  -9   1  10       24.74       16.03     37.91 o
  -8   1  10       59.82       69.77     34.10 o
  -7   1  10       50.47       37.30     22.28 o
  -6   1  10        3.52       14.41     22.13 o
  -5   1  10       99.69       88.67     16.79 o
  -4   1  10     1181.68     1212.04     28.12 o
  -3   1  10        6.44        5.70     10.91 o
  -2   1  10     7014.10     6294.32     65.03 o
  -1   1  10      656.80      680.12     24.73 o
   0   1  10      699.53      611.12     16.64 o
   1   1  10     2948.15     2756.62     92.27 o
   2   1  10    13833.94    11320.18    451.99 o
   3   1  10     2172.23     1978.24     37.99 o
   4   1  10        6.54      -22.02     27.55 o
   5   1  10     1066.48     1030.17     31.82 o
   6   1  10      900.57      910.27     33.86 o
   7   1  10      320.39      263.83     27.44 o
   8   1  10        4.33      -13.87     33.45 o
  -9   2  10       56.80       77.38     60.06 o
  -8   2  10        4.92        9.96     26.68 o
  -7   2  10       77.87       89.94     44.45 o
  -6   2  10      695.72      647.31     30.49 o
  -5   2  10     1322.27     1249.81     32.36 o
  -4   2  10     1137.34     1215.43     60.37 o
  -3   2  10      138.59      115.30     13.24 o
  -2   2  10      153.35      161.99     12.60 o
  -1   2  10     2967.67     2865.96     32.46 o
   0   2  10     3179.18     3068.70     33.17 o
   1   2  10      458.40      516.09     16.84 o
   2   2  10      120.45      104.37     30.67 o
   3   2  10     1632.08     1546.54     61.29 o
   4   2  10      246.24      297.12     18.45 o
   5   2  10      563.00      549.45     26.13 o
   6   2  10      209.90      210.33     37.69 o
   7   2  10        2.16      -24.15     44.75 o
   8   2  10       18.07      -36.28     36.28 o
  -9   3  10       13.09       22.38     25.59 o
  -8   3  10        3.34       29.86     27.04 o
  -7   3  10      133.40      138.65     22.96 o
  -6   3  10      224.86      243.74     24.28 o
  -5   3  10      492.75      467.83     23.83 o
  -4   3  10       69.01       67.93     14.14 o
  -3   3  10     3497.98     3485.79     57.61 o
  -2   3  10       87.05      133.41     16.39 o
  -1   3  10     4369.44     4129.15     41.63 o
   0   3  10        2.82        8.38     11.41 o
   1   3  10     1692.99     1739.63     79.98 o
   2   3  10      128.30      115.64     12.49 o
   3   3  10     2380.12     2206.61     65.80 o
   4   3  10      845.58      836.25     26.75 o
   5   3  10       37.04       33.23     20.45 o
   6   3  10       38.32       17.18     23.35 o
   7   3  10       97.13      151.25     35.43 o
   8   3  10      261.68      253.45     30.72 o
  -9   4  10       44.61       80.27     43.93 o
  -8   4  10      235.73      211.30     28.61 o
  -7   4  10       44.12       45.63     44.75 o
  -6   4  10     1352.88     1406.79     60.63 o
  -5   4  10      155.55      161.06     18.28 o
  -4   4  10     3107.72     2888.42     68.67 o
  -3   4  10      280.85      300.51     17.53 o
  -2   4  10     1774.23     1645.87     33.08 o
  -1   4  10     5186.56     4768.43     45.36 o
   0   4  10     2162.71     2158.69     53.61 o
   1   4  10      546.70      539.62     31.49 o
   2   4  10       15.57       13.74     13.04 o
   3   4  10     1293.16     1260.40     30.42 o
   4   4  10       85.07       91.05     15.64 o
   5   4  10      423.32      360.85     57.04 o
   6   4  10       95.98      107.61     23.14 o
   7   4  10       47.90       43.92     27.16 o
   8   4  10        2.28      -20.16     44.45 o
  -9   5  10        9.39        3.38     38.56 o
  -8   5  10       36.11       10.28     36.85 o
  -7   5  10       21.24      -36.10     36.10 o
  -6   5  10      435.29      437.25     27.54 o
  -5   5  10        0.09       19.18     50.13 o
  -4   5  10      194.92      210.61     19.35 o
  -3   5  10      158.69      120.22     22.38 o
  -2   5  10     1541.60     1632.39     37.89 o
  -1   5  10      882.22      835.37     22.85 o
   0   5  10       20.80       30.48     11.13 o
   1   5  10       52.10       50.90     12.10 o
   2   5  10     2318.37     2267.17     52.54 o
   3   5  10      676.27      737.89     25.45 o
   4   5  10      857.92      915.49     29.12 o
   5   5  10       90.39      121.40     20.47 o
   6   5  10      563.97      534.88     33.80 o
   7   5  10        0.09      -10.37     52.13 o
   8   5  10      373.28      385.26     33.24 o
  -8   6  10        6.08      -25.53     33.20 o
  -7   6  10      421.61      415.49     31.93 o
  -6   6  10      388.27      449.15     29.03 o
  -5   6  10      586.66      569.40     27.59 o
  -4   6  10      590.11      599.68     25.48 o
  -3   6  10     2364.29     2437.46     40.80 o
  -2   6  10     4927.90     5046.23     53.55 o
  -1   6  10     3971.89     3948.98     45.97 o
   0   6  10     1424.11     1513.87     59.50 o
   1   6  10      433.26      439.57     19.71 o
   2   6  10      921.91      888.14     64.52 o
   3   6  10      294.82      282.54     19.96 o
   4   6  10      365.28      316.74     23.28 o
   5   6  10      234.47      249.56     24.80 o
   6   6  10      123.17      139.21     46.44 o
   7   6  10       40.80       14.95     45.37 o
   8   6  10       16.16       11.84     38.92 o
  -8   7  10       45.10       48.22     93.55 o
  -7   7  10      349.06      309.69     33.40 o
  -6   7  10        4.56        5.45     33.69 o
  -5   7  10       61.46       70.58     18.38 o
  -4   7  10      124.32      126.52     24.07 o
  -3   7  10     1337.13     1407.00     33.82 o
  -2   7  10      811.21      837.45     25.89 o
  -1   7  10       24.31       42.38     11.60 o
   0   7  10      448.66      437.20     19.96 o
   1   7  10     1715.76     1728.07     37.74 o
   2   7  10      287.53      288.21     25.35 o
   3   7  10      249.41      257.98     21.04 o
   4   7  10      115.09      120.29     20.62 o
   5   7  10     1062.33     1094.27     37.09 o
   6   7  10      105.14      101.44     24.51 o
   7   7  10      525.89      488.31     34.26 o
  -8   8  10       63.43      104.38     24.00 o
  -7   8  10      305.78      383.90     59.91 o
  -6   8  10        0.67        3.12     30.31 o
  -5   8  10      404.11      387.24     33.85 o
  -4   8  10      444.08      462.74     26.54 o
  -3   8  10      698.91      648.91     29.96 o
  -2   8  10       48.96       18.99     23.44 o
  -1   8  10      941.73      926.81     27.80 o
   0   8  10      102.29       82.07     16.12 o
   1   8  10      509.95      501.06     22.26 o
   2   8  10      180.78      178.98     19.39 o
   3   8  10      588.51      551.85     26.55 o
   4   8  10        0.52        1.87     21.89 o
   5   8  10      150.91      159.02     23.48 o
   6   8  10        7.38       38.78     28.78 o
   7   8  10       47.85       29.13     31.94 o
  -7   9  10      110.20      148.15     28.17 o
  -6   9  10      115.67      114.49     43.99 o
  -5   9  10       84.01      125.51     26.68 o
  -4   9  10      219.24      189.62     27.09 o
  -3   9  10      668.69      633.66     29.00 o
  -2   9  10     1340.85     1329.16     35.91 o
  -1   9  10      177.31      211.22     21.15 o
   0   9  10     1430.08     1486.29     52.33 o
   1   9  10       31.23       52.25     18.95 o
   2   9  10      224.39      210.05     20.46 o
   3   9  10       33.62       51.49     19.10 o
   4   9  10      765.21      713.14     33.54 o
   5   9  10       86.70      106.03     21.17 o
   6   9  10       66.28       87.60     42.24 o
   7   9  10       64.19       84.43     26.33 o
  -7  10  10        0.83      -34.25     34.25 o
  -6  10  10       70.28       46.35     47.06 o
  -5  10  10        7.42       -8.94     30.32 o
  -4  10  10      227.58      267.34     25.70 o
  -3  10  10       29.45       22.92     26.44 o
  -2  10  10      163.87      195.34     21.14 o
  -1  10  10     1147.80     1100.89     34.59 o
   0  10  10      883.94      861.22     31.33 o
   1  10  10        7.92       22.83     23.19 o
   2  10  10       26.82       31.19     18.94 o
   3  10  10        2.03        6.39     26.36 o
   4  10  10      165.85      183.18     26.01 o
   5  10  10      226.29      290.19     29.30 o
   6  10  10        5.90        9.56     34.75 o
  -7  11  10        7.17       -5.78     37.07 o
  -6  11  10       14.94       23.17     28.19 o
  -5  11  10        5.83       35.63     24.98 o
  -4  11  10        7.55      -14.14     28.49 o
  -3  11  10       53.00       59.77     42.81 o
  -2  11  10      103.70      119.32     26.63 o
  -1  11  10      948.06     1006.17     35.24 o
   0  11  10       24.24       23.24     20.08 o
   1  11  10      638.23      597.24     43.58 o
   2  11  10      173.39      144.26     22.48 o
   3  11  10      794.16      838.41     36.32 o
   4  11  10      238.06      201.62     27.26 o
   5  11  10      204.52      185.20     28.66 o
   6  11  10       11.51       -9.01     39.07 o
  -6  12  10        0.03      -13.97     30.41 o
  -5  12  10       13.46      -31.60     34.94 o
  -4  12  10       11.53       -5.73     46.39 o
  -3  12  10       98.44      108.83     23.40 o
  -2  12  10       68.18       53.66     43.83 o
  -1  12  10      895.98      851.84     35.92 o
   0  12  10       63.78       36.14     25.63 o
   1  12  10      900.70      869.81    102.31 o
   2  12  10       92.96       96.59     34.67 o
   3  12  10      388.17      357.61     30.64 o
   4  12  10        1.01      -20.62     33.29 o
   5  12  10       67.95       31.65     36.66 o
  -5  13  10       30.02       26.48     28.81 o
  -4  13  10       11.91       42.12     30.54 o
  -3  13  10      308.88      342.33     82.85 o
  -2  13  10        0.63      -22.04     30.77 o
  -1  13  10      375.06      341.02     29.51 o
   0  13  10       48.20      106.70     29.34 o
   1  13  10      315.71      297.41     28.92 o
   2  13  10      319.96      297.29     30.47 o
   3  13  10       63.05        8.20     37.24 o
   4  13  10       90.68      110.39     52.64 o
   5  13  10        3.24        0.22     37.12 o
  -4  14  10       40.97       27.24     37.20 o
  -3  14  10       21.21      -35.59     35.59 o
  -2  14  10      121.53      116.44     26.03 o
  -1  14  10        3.32      -26.59     31.69 o
   0  14  10       11.40       12.28     41.32 o
   1  14  10        5.47       14.25     32.41 o
   2  14  10      172.40      174.84     27.25 o
   3  14  10       58.22      108.23     22.86 o
   4  14  10       21.92        5.83     35.64 o
  -3  15  10        0.56       34.49     35.69 o
  -2  15  10      247.44      210.29     54.28 o
  -1  15  10        0.32      -39.58     39.58 o
   0  15  10      284.77      284.77     51.72 o
   1  15  10        0.69        0.62     57.50 o
   2  15  10      169.12      103.55     29.76 o
   0  16  10      202.30      184.97     31.45 o
  -9   0  11       35.27       -5.02     61.86 o
  -7   0  11       12.03       33.49     47.01 o
  -5   0  11      223.48      261.66     28.98 o
  -3   0  11     1602.29     1622.10     44.34 o
  -1   0  11    14456.34    11944.49    121.67 o
   1   0  11     5560.07     5013.57     66.77 o
   3   0  11     9524.90     8884.01    103.44 o
   5   0  11     1051.25     1142.20     50.08 o
   7   0  11      144.09      157.71     37.99 o
  -9   1  11      218.41      154.95     49.06 o
  -8   1  11       94.55        8.70     52.84 o
  -7   1  11      106.22      177.68     33.28 o
  -6   1  11      262.08      272.21     37.69 o
  -5   1  11      497.95      511.55     38.20 o
  -4   1  11      202.49      201.34     26.01 o
  -3   1  11       16.44      -24.78     24.78 o
  -2   1  11      591.29      622.05     29.49 o
  -1   1  11      557.91      540.84     26.11 o
   0   1  11      154.19      225.10     18.95 o
   1   1  11      165.50      139.79     19.77 o
   2   1  11        0.50        5.63     18.54 o
   3   1  11       26.61       39.63     22.53 o
   4   1  11       41.62        5.22     34.41 o
   5   1  11      405.44      369.30     36.25 o
   6   1  11      184.15      219.88     36.25 o
   7   1  11      108.01      120.23     38.51 o
   8   1  11        2.61       -9.83     51.92 o
  -9   2  11        3.25       20.48     62.27 o
  -8   2  11       74.85       44.14     35.64 o
  -7   2  11       12.19        3.79     45.57 o
  -6   2  11      708.10      668.54     48.75 o
  -5   2  11      704.45      689.54     40.04 o
  -4   2  11      432.51      436.17     31.54 o
  -3   2  11      129.30       92.38     22.02 o
  -2   2  11    10807.94     9926.05     98.42 o
  -1   2  11     3333.41     3046.44     53.97 o
   0   2  11      130.44       93.71     18.02 o
   1   2  11      295.98      265.55     22.12 o
   2   2  11     7957.17     7408.67     89.71 o
   3   2  11      129.84      112.76     24.07 o
   4   2  11      265.95      227.56     31.34 o
   5   2  11       86.86      104.26     28.78 o
   6   2  11      795.52      751.80     51.51 o
   7   2  11        0.51       34.10     52.54 o
  -9   3  11       12.19       36.36     63.80 o
  -8   3  11        2.87       -9.01     51.21 o
  -7   3  11      111.40       92.58     36.87 o
  -6   3  11     1345.20     1396.28     60.93 o
  -5   3  11      425.10      484.71     36.66 o
  -4   3  11        5.86        2.46     21.30 o
  -3   3  11      164.01      134.26     23.86 o
  -2   3  11      210.66      213.12     22.74 o
  -1   3  11       45.78       63.19     18.33 o
   0   3  11       87.20       79.78     18.84 o
   1   3  11     4461.50     4509.39     67.90 o
   2   3  11      162.88      162.73     23.04 o
   3   3  11       25.55       25.71     32.36 o
   4   3  11       33.46       13.62     35.23 o
   5   3  11     1062.43     1029.44     50.08 o
   6   3  11      260.88      286.65     38.10 o
   7   3  11        5.31       39.02     35.64 o
   8   3  11       62.10      -10.04     63.50 o
  -9   4  11        4.85       37.07     53.66 o
  -8   4  11        6.79       50.49     36.25 o
  -7   4  11      600.08      649.70     50.59 o
  -6   4  11      145.35      168.77     35.02 o
  -5   4  11      866.84      882.07     47.72 o
  -4   4  11       75.75      109.07     23.96 o
  -3   4  11     1482.08     1353.88     46.39 o
  -2   4  11     5326.49     5290.80     79.68 o
  -1   4  11      134.94      107.23     20.99 o
   0   4  11      118.13      156.49     20.07 o
   1   4  11      488.37      392.44     27.34 o
   2   4  11     7769.41     7732.29     96.68 o
   3   4  11      403.52      370.83     31.65 o
   4   4  11      565.44      544.52     40.56 o
   5   4  11      311.56      312.87     35.74 o
   6   4  11      637.22      629.42     49.57 o
   7   4  11      733.45      782.94     57.76 o
   8   4  11       16.89      -59.30     59.30 o
  -8   5  11       65.65       32.46     56.94 o
  -7   5  11      146.32      150.75     38.61 o
  -6   5  11       32.25      -31.34     55.00 o
  -5   5  11     1663.76     1559.94     61.24 o
  -4   5  11     1834.99     1884.17     57.97 o
  -3   5  11      157.37      168.36     27.14 o
  -2   5  11      532.51      563.47     31.24 o
  -1   5  11     3053.33     3031.90     60.83 o
   0   5  11      201.33      247.12     24.17 o
   1   5  11      281.57      263.20     27.24 o
   2   5  11        7.61       10.45     19.56 o
   3   5  11        9.01       88.48     20.79 o
   4   5  11      548.80      483.59     42.09 o
   5   5  11      603.80      651.34     48.34 o
   6   5  11       11.75       19.77     46.29 o
   7   5  11       42.88       91.35     37.79 o
   8   5  11       50.22       41.99     64.72 o
  -8   6  11       47.55       28.78     52.43 o
  -7   6  11      309.80      350.86     49.06 o
  -6   6  11      166.40      160.27     39.02 o
  -5   6  11      111.94       79.57     33.39 o
  -4   6  11      276.87      282.04     33.18 o
  -3   6  11      578.09      614.68     35.74 o
  -2   6  11      110.55      110.40     21.61 o
  -1   6  11     1223.63     1220.95     42.40 o
   0   6  11     1970.25     1896.97     50.39 o
   1   6  11      731.57      693.12     35.64 o
   2   6  11     1075.75      970.15     41.89 o
   3   6  11     2565.38     2681.45     67.69 o
   4   6  11     2139.79     2154.54     68.10 o
   5   6  11      970.89      983.36     54.79 o
   6   6  11      112.68      113.37     35.54 o
   7   6  11      328.93      234.42     50.49 o
   8   6  11      241.91      273.34     51.31 o
  -8   7  11      216.86      168.98     48.03 o
  -7   7  11        0.12       52.33     54.48 o
  -6   7  11      166.99      124.43     40.56 o
  -5   7  11      112.54       82.75     31.03 o
  -4   7  11     1450.11     1532.08     57.45 o
  -3   7  11      242.87      267.29     31.13 o
  -2   7  11      237.42      180.76     27.65 o
  -1   7  11       22.69      -26.42     34.92 o
   0   7  11      589.48      602.28     34.62 o
   1   7  11     1259.56     1429.26     48.44 o
   2   7  11      333.37      337.75     30.83 o
   3   7  11      797.71      631.37     45.37 o
   4   7  11       47.84       19.66     48.24 o
   5   7  11        6.24      -18.64     49.16 o
   6   7  11       14.79       33.90     45.57 o
   7   7  11        0.01       43.42     53.46 o
  -8   8  11       43.85       98.32     38.71 o
  -7   8  11       22.68        0.00     57.15 o
  -6   8  11      729.36      855.55     56.63 o
  -5   8  11      165.53      177.99     32.77 o
  -4   8  11      581.55      550.36     41.99 o
  -3   8  11      284.00      338.47     34.41 o
  -2   8  11     1176.96     1099.80     48.13 o
  -1   8  11      874.93      829.13     40.04 o
   0   8  11      443.90      469.35     33.59 o
   1   8  11     2932.82     2944.34     69.95 o
   2   8  11        4.84       54.89     23.55 o
   3   8  11      998.03      951.41     50.49 o
   4   8  11     1024.49      998.82     54.79 o
   5   8  11       75.26       88.59     34.62 o
   6   8  11      181.21      200.01     42.50 o
   7   8  11       76.29      -20.18     60.83 o
  -7   9  11      127.67      199.70     43.22 o
  -6   9  11      120.92      126.48     40.66 o
  -5   9  11      247.08      328.43     37.18 o
  -4   9  11      539.38      572.17     44.86 o
  -3   9  11       42.31       41.58     29.19 o
  -2   9  11       31.45       24.07     38.51 o
  -1   9  11       23.13       26.11     36.56 o
   0   9  11       66.87       81.01     27.04 o
   1   9  11      479.82      493.73     37.18 o
   2   9  11      689.39      697.01     43.22 o
   3   9  11       98.98       30.62     46.09 o
   4   9  11      217.95      198.78     36.05 o
   5   9  11        0.40       48.03     33.90 o
   6   9  11       17.39       46.80     48.24 o
   7   9  11        2.10       31.65     59.09 o
  -6  10  11       77.45       77.42     37.69 o
  -5  10  11       70.10       55.51     35.84 o
  -4  10  11      663.36      668.24     50.90 o
  -3  10  11      446.14      483.49     41.37 o
  -2  10  11      720.57      674.28     44.04 o
  -1  10  11      620.14      695.07     45.16 o
   0  10  11     1354.05     1312.61     56.53 o
   1  10  11      763.88      795.02     46.90 o
   2  10  11      315.00      284.50     36.97 o
   3  10  11      544.32      642.74     44.96 o
   4  10  11      116.60       36.25     57.04 o
   5  10  11      169.93      182.29     42.40 o
   6  10  11       15.06      -39.63     58.99 o
  -6  11  11       24.79       46.09     35.74 o
  -5  11  11      301.53      313.28     42.40 o
  -4  11  11       85.61       -4.10     56.02 o
  -3  11  11       21.27       75.68     26.93 o
  -2  11  11        0.58      -21.61     44.04 o
  -1  11  11      821.91      787.03     51.92 o
   0  11  11        1.10       40.15     26.93 o
   1  11  11        3.79       24.99     44.65 o
   2  11  11      178.30      169.80     37.48 o
   3  11  11       67.28       69.74     34.10 o
   4  11  11        3.81        0.00     57.04 o
   5  11  11       48.53       42.71     58.68 o
   6  11  11        1.67       39.33     38.20 o
  -6  12  11       27.05       10.34     54.18 o
  -5  12  11      124.56      125.45     37.48 o
  -4  12  11        6.68      -48.24     53.87 o
  -3  12  11       29.63      -28.78     50.18 o
  -2  12  11      181.13      178.71     36.66 o
  -1  12  11      279.52      279.69     42.30 o
   0  12  11      861.63      821.55     56.53 o
   1  12  11      115.94      146.24     37.18 o
   2  12  11      917.72      981.21     60.01 o
   3  12  11       54.76      101.39     37.99 o
   4  12  11      352.98      355.47     49.46 o
   5  12  11        0.16       15.16     60.12 o
  -5  13  11        4.64      -59.09     59.09 o
  -4  13  11       12.18      -60.12     60.12 o
  -3  13  11       53.60       75.99     37.38 o
  -2  13  11        5.92      -17.10     52.84 o
  -1  13  11       35.23       90.02     32.46 o
   0  13  11        2.28       37.59     49.67 o
   1  13  11      326.99      346.87     43.63 o
   2  13  11       13.32      -51.72     51.72 o
   3  13  11        2.91       23.35     50.90 o
   4  13  11       13.96      -14.95     51.21 o
  -4  14  11       52.27       45.98     53.87 o
  -3  14  11       90.76      106.61     40.35 o
  -2  14  11      139.11      144.61     43.63 o
  -1  14  11      312.35      303.96     45.16 o
   0  14  11       65.09       27.34     53.56 o
   1  14  11      111.91      108.97     38.81 o
   2  14  11       24.93      -19.15     57.97 o
   3  14  11      107.05       57.97     36.46 o
  -3  15  11       16.30       41.99     39.94 o
  -2  15  11        0.30      -58.89     58.89 o
  -1  15  11       14.42       54.69     38.40 o
   0  15  11        6.76       76.91     34.00 o
   1  15  11        1.63        5.02     52.64 o
   2  15  11        2.64      -20.79     57.45 o
  -8   0  12      270.35      306.42     43.52 o
  -6   0  12      123.15       92.99     32.05 o
  -4   0  12      121.48      132.21     24.89 o
  -2   0  12      237.00      236.16     23.35 o
   0   0  12     4601.07     4179.12     63.09 o
   2   0  12      561.14      596.04     30.83 o
   4   0  12      262.69      287.67     30.31 o
   6   0  12     1416.82     1636.33     65.75 o
   8   0  12       34.43        5.02     56.63 o
  -9   1  12       24.41       46.39     42.81 o
  -8   1  12       22.06        6.66     37.59 o
  -7   1  12      440.36      386.71     44.86 o
  -6   1  12     2319.05     2295.56     73.12 o
  -5   1  12      606.23      686.06     41.27 o
  -4   1  12       14.38       19.15     31.24 o
  -3   1  12      442.19      479.49     29.39 o
  -2   1  12    15892.75    13723.89    144.50 o
  -1   1  12     8895.11     8090.84     86.85 o
   0   1  12     5818.51     5780.02     73.43 o
   1   1  12     5547.63     5280.25     73.22 o
   2   1  12     6437.14     6095.55     83.98 o
   3   1  12     3434.93     3307.08     67.80 o
   4   1  12      610.26      634.75     38.10 o
   5   1  12      794.68      693.23     47.83 o
   6   1  12       16.86      -46.19     46.19 o
   7   1  12      145.09      187.00     37.79 o
   8   1  12       69.79       95.75     40.15 o
  -9   2  12       22.75      -64.72     64.72 o
  -8   2  12        6.38      -43.63     43.63 o
  -7   2  12        2.97      -19.36     46.60 o
  -6   2  12       68.00       96.37     34.72 o
  -5   2  12      260.96      277.64     32.77 o
  -4   2  12      267.16      275.39     26.22 o
  -3   2  12      205.27      185.16     24.27 o
  -2   2  12     1863.13     1889.80     48.65 o
  -1   2  12      286.77      275.79     25.09 o
   0   2  12      874.91      937.68     32.77 o
   1   2  12       70.41       91.66     18.84 o
   2   2  12       25.74       57.35     20.89 o
   3   2  12      480.27      478.16     32.16 o
   4   2  12     1691.75     1694.30     57.56 o
   5   2  12        4.49       22.63     39.84 o
   6   2  12      140.65      166.21     32.26 o
   7   2  12      478.08      406.27     48.65 o
   8   2  12        7.62      -55.61     55.61 o
  -9   3  12       57.35       86.95     39.53 o
  -8   3  12      162.31      146.24     41.37 o
  -7   3  12      277.61      268.32     40.35 o
  -6   3  12      116.48      107.02     34.92 o
  -5   3  12     1633.85     1611.96     59.30 o
  -4   3  12      350.45      356.80     32.16 o
  -3   3  12     1820.48     1788.11     49.87 o
  -2   3  12       22.20       29.90     21.30 o
  -1   3  12     7026.54     6613.85     82.95 o
   0   3  12     1899.54     1857.13     44.75 o
   1   3  12     1382.88     1474.11     42.19 o
   2   3  12       90.88       91.25     23.96 o
   3   3  12     1157.60     1302.27     47.01 o
   4   3  12     1413.48     1425.06     52.64 o
   5   3  12      122.93      157.51     32.67 o
   6   3  12      221.33      148.29     41.58 o
   7   3  12        2.62       40.15     35.84 o
   8   3  12       85.38      115.93     43.93 o
  -9   4  12       26.97       13.42     42.50 o
  -8   4  12      148.75      116.75     45.16 o
  -7   4  12        1.58       16.18     48.24 o
  -6   4  12      277.66      271.39     39.02 o
  -5   4  12      577.76      538.48     43.22 o
  -4   4  12      591.88      597.37     37.89 o
  -3   4  12      114.05      122.59     23.35 o
  -2   4  12       55.73       89.92     22.94 o
  -1   4  12        3.80        2.05     23.55 o
   0   4  12      312.39      335.50     24.99 o
   1   4  12     1984.46     1970.50     50.39 o
   2   4  12      971.44      910.65     40.86 o
   3   4  12       29.61      -22.94     34.41 o
   4   4  12      194.31      183.62     31.75 o
   5   4  12       79.83       53.77     29.80 o
   6   4  12      180.83      130.17     36.66 o
   7   4  12      141.92      177.17     41.17 o
   8   4  12      147.89      118.70     45.88 o
  -8   5  12      100.09       56.63     58.89 o
  -7   5  12       36.20      112.96     32.67 o
  -6   5  12      825.85      873.78     51.51 o
  -5   5  12       71.29       88.89     31.65 o
  -4   5  12      419.86      419.07     34.82 o
  -3   5  12      307.59      274.77     28.78 o
  -2   5  12     1158.63     1216.34     43.22 o
  -1   5  12       48.29        8.50     30.21 o
   0   5  12     1641.22     1596.91     46.19 o
   1   5  12      715.90      688.10     34.72 o
   2   5  12     1095.40     1154.28     43.83 o
   3   5  12       53.52       88.59     25.50 o
   4   5  12     1880.87     1879.05     64.42 o
   5   5  12        5.85      -45.47     47.52 o
   6   5  12      111.78      108.45     36.77 o
   7   5  12      147.72      177.58     42.19 o
   8   5  12      222.79      182.29     49.46 o
  -8   6  12        0.38       56.02     37.69 o
  -7   6  12       76.79      -12.80     56.74 o
  -6   6  12      319.73      270.67     41.48 o
  -5   6  12      947.62      935.12     49.67 o
  -4   6  12     1296.86     1385.63     53.36 o
  -3   6  12       77.93       96.88     24.68 o
  -2   6  12      353.50      282.55     29.60 o
  -1   6  12     1225.97     1267.86     45.88 o
   0   6  12     1408.80     1374.88     46.19 o
   1   6  12      237.58      254.60     27.34 o
   2   6  12       24.51       33.49     21.51 o
   3   6  12      349.63      381.18     34.92 o
   4   6  12       36.31        6.45     42.60 o
   5   6  12      811.74      906.34     52.74 o
   6   6  12      146.00      183.62     37.79 o
   7   6  12       87.85       85.82     42.50 o
  -8   7  12        0.05      -30.31     59.30 o
  -7   7  12      543.13      589.38     53.66 o
  -6   7  12      504.41      476.32     51.82 o
  -5   7  12      352.11      368.07     41.48 o
  -4   7  12        9.85       38.81     27.45 o
  -3   7  12      675.89      707.67     40.76 o
  -2   7  12      123.71      121.97     26.22 o
  -1   7  12     1182.83     1154.59     45.78 o
   0   7  12        0.53      -34.00     34.00 o
   1   7  12      514.61      579.55     35.23 o
   2   7  12       67.65       64.01     27.65 o
   3   7  12     1787.37     1782.37     61.24 o
   4   7  12        4.55       13.62     46.19 o
   5   7  12      203.42      230.53     35.84 o
   6   7  12        1.91      -13.11     45.88 o
   7   7  12      592.08      442.83     58.68 o
  -8   8  12       57.65        0.00     54.69 o
  -7   8  12        3.35       27.96     48.44 o
  -6   8  12       12.63       37.18     48.03 o
  -5   8  12      691.87      743.61     49.16 o
  -4   8  12       15.92       54.89     28.06 o
  -3   8  12      102.29      135.59     29.08 o
  -2   8  12        2.65       22.84     39.74 o
  -1   8  12       87.83       90.84     27.45 o
   0   8  12       74.11      149.62     24.48 o
   1   8  12      664.30      641.40     41.89 o
   2   8  12       68.81       97.80     28.06 o
   3   8  12       54.98       37.69     28.88 o
   4   8  12      377.00      398.79     43.63 o
   5   8  12      111.89      123.71     34.10 o
   6   8  12        0.25      -36.56     55.61 o
   7   8  12       41.28       15.46     44.65 o
  -7   9  12      143.89       88.18     46.49 o
  -6   9  12      161.19      124.74     41.99 o
  -5   9  12      161.81      224.28     36.05 o
  -4   9  12     1180.60     1138.92     59.40 o
  -3   9  12       48.79       16.49     41.07 o
  -2   9  12      739.85      732.86     43.83 o
  -1   9  12       58.78       12.08     38.81 o
   0   9  12     2446.80     2419.48     69.03 o
   2   9  12      185.31      202.37     31.13 o
   3   9  12      546.43      488.20     42.60 o
   4   9  12      312.69      334.89     40.76 o
   5   9  12        0.71       43.01     46.70 o
   6   9  12      122.95      129.76     41.58 o
  -7  10  12       98.96      152.18     44.65 o
  -6  10  12       16.64       18.54     56.53 o
  -5  10  12      161.54      126.17     39.94 o
  -4  10  12       19.83      -46.19     47.21 o
  -3  10  12       25.10       39.33     40.04 o
  -2  10  12        7.94       10.14     42.81 o
  -1  10  12      269.99      298.33     35.74 o
   0  10  12       79.63      128.22     29.90 o
   1  10  12      245.51      232.68     36.97 o
   2  10  12       48.67       28.37     42.81 o
   3  10  12        0.16       22.84     44.65 o
   4  10  12      232.89      300.37     40.04 o
   5  10  12       57.58      -59.40     60.12 o
   6  10  12       20.96        5.12     52.95 o
  -6  11  12      107.55      133.34     42.71 o
  -5  11  12      143.45      155.36     41.78 o
  -4  11  12      191.04      195.09     40.25 o
  -3  11  12      628.00      683.29     49.36 o
  -2  11  12       73.30       36.97     45.88 o
  -1  11  12     1052.31     1050.54     55.71 o
   0  11  12      682.52      609.66     48.13 o
   1  11  12     1486.46     1535.46     65.75 o
   2  11  12      193.75      182.70     38.51 o
   3  11  12      374.98      330.18     43.73 o
   4  11  12      437.27      481.85     52.23 o
   5  11  12      113.91      106.92     44.65 o
  -6  12  12        8.14        5.22     59.19 o
  -5  12  12       24.00      -53.05     58.07 o
  -4  12  12       31.72       22.43     48.85 o
  -3  12  12       21.29       21.10     48.24 o
  -2  12  12       82.60      110.81     36.97 o
  -1  12  12       12.51       37.38     30.52 o
   0  12  12       59.77       74.66     36.46 o
   1  12  12       24.45      -36.05     56.84 o
   2  12  12        0.02      -20.89     51.31 o
   3  12  12       24.68       39.84     39.84 o
   4  12  12        8.98       19.05     59.09 o
   5  12  12       54.34       77.73     40.15 o
  -5  13  12      146.77       10.34     72.00 o
  -4  13  12       46.25      115.83     37.38 o
  -3  13  12      360.49      431.36     51.10 o
  -2  13  12      206.48      254.39     40.66 o
  -1  13  12      524.24      555.79     52.33 o
   0  13  12      169.08      145.73     42.40 o
   1  13  12      135.94      139.69     38.40 o
   2  13  12      440.61      403.09     48.54 o
   3  13  12       94.51      131.39     37.07 o
   4  13  12       53.03      -25.60     57.56 o
  -4  14  12        5.11      -46.80     63.09 o
  -3  14  12       55.86        0.00     58.07 o
  -2  14  12       15.50      -42.91     55.40 o
  -1  14  12        0.38       -9.32     52.03 o
   0  14  12       36.95       79.27     35.54 o
   1  14  12        1.60       75.89     31.44 o
   2  14  12        1.65      -44.14     51.72 o
   3  14  12       43.30       79.88     41.48 o
  -2  15  12      413.03      390.09     54.89 o
  -1  15  12        2.04       40.66     58.78 o
   0  15  12      154.97      136.92     46.90 o
   1  15  12        1.49      -64.72     64.72 o
   2  15  12      136.54       74.35     45.78 o
  -9   0  13       80.95       36.15     58.27 o
  -7   0  13        3.48      -34.82     41.78 o
  -5   0  13     2114.37     2162.32     64.42 o
  -3   0  13     1708.42     1709.66     49.26 o
  -1   0  13     8410.87     7278.20     86.13 o
   1   0  13    13609.01    11700.34    111.42 o
   3   0  13      593.12      614.78     35.43 o
   5   0  13     1024.79      968.82     50.69 o
   7   0  13       28.98       95.04     35.13 o
  -9   1  13       67.47       62.16     43.01 o
  -8   1  13       63.20        6.76     37.48 o
  -7   1  13        3.61      -38.81     41.78 o
  -6   1  13        0.02       20.07     47.72 o
  -5   1  13      302.61      310.61     34.72 o
  -4   1  13       11.49       14.95     31.03 o
  -3   1  13      133.32      151.47     24.48 o
  -2   1  13       42.86       55.92     20.69 o
  -1   1  13     1498.76     1585.54     43.42 o
   0   1  13      362.99      407.39     27.24 o
   1   1  13     1212.06     1209.59     38.71 o
   2   1  13      447.58      438.73     28.37 o
   3   1  13      693.87      659.33     36.87 o
   4   1  13      124.83      153.21     26.93 o
   5   1  13        5.92      -13.21     39.02 o
   6   1  13      187.12      195.09     39.74 o
   7   1  13       51.09       86.44     32.36 o
   8   1  13       57.33       25.60     58.58 o
  -9   2  13        9.70        0.00     57.25 o
  -8   2  13        2.22      -13.62     45.16 o
  -7   2  13        1.38       -7.89     43.63 o
  -6   2  13     1529.78     1673.31     66.06 o
  -5   2  13       28.00       32.16     42.81 o
  -4   2  13      748.25      706.23     40.04 o
  -3   2  13      654.09      668.13     33.69 o
  -2   2  13     3635.09     3456.91     64.72 o
  -1   2  13      672.20      647.04     31.85 o
   0   2  13     3739.19     3688.56     62.68 o
   1   2  13       30.84       20.99     17.41 o
   2   2  13      188.55      227.35     23.66 o
   3   2  13       64.05       68.82     24.37 o
   4   2  13     1406.54     1468.79     53.77 o
   5   2  13      276.70      282.04     35.95 o
   6   2  13       56.50       19.36     46.29 o
   7   2  13      101.84      120.85     34.72 o
   8   2  13       83.49       98.01     41.58 o
  -9   3  13       21.54       23.86     42.30 o
  -8   3  13        0.44       25.30     31.85 o
  -7   3  13        1.41      -19.97     50.08 o
  -6   3  13      167.05      171.13     35.54 o
  -5   3  13      246.11      248.86     36.46 o
  -4   3  13       94.34       98.11     24.48 o
  -3   3  13      379.76      406.27     30.72 o
  -2   3  13     3983.08     4084.90     70.97 o
  -1   3  13      137.23      140.30     21.92 o
   0   3  13       44.19       18.84     19.05 o
   1   3  13     1224.27     1305.03     41.78 o
   2   3  13     2422.23     2416.10     58.17 o
   3   3  13     1052.06     1108.61     43.12 o
   4   3  13       81.62       78.45     26.83 o
   5   3  13      301.60      324.13     37.99 o
   6   3  13      328.25      400.02     44.75 o
   7   3  13       47.16      115.93     37.18 o
   8   3  13       52.74      -20.89     63.09 o
  -8   4  13       46.37       25.91     41.89 o
  -7   4  13      363.13      335.81     45.47 o
  -6   4  13      267.72      325.77     40.76 o
  -5   4  13      617.62      709.20     44.04 o
  -4   4  13      121.10       70.87     29.39 o
  -3   4  13      221.83      241.79     24.58 o
  -2   4  13     3012.11     2988.68     65.03 o
  -1   4  13      869.56      887.71     37.18 o
   0   4  13     1691.46     1768.24     47.62 o
   1   4  13      223.32      185.47     24.07 o
   2   4  13      710.61      718.42     37.07 o
   3   4  13      326.61      320.65     32.57 o
   4   4  13      978.88     1016.23     49.26 o
   5   4  13      504.91      458.70     41.17 o
   6   4  13       48.39      113.16     34.41 o
   7   4  13      305.45      364.69     47.31 o
   8   4  13       33.61      -26.63     61.34 o
  -8   5  13        7.24      -60.93     60.93 o
  -7   5  13       92.51       67.59     38.51 o
  -6   5  13       22.69       11.06     45.68 o
  -5   5  13       30.17      -32.36     43.01 o
  -4   5  13       23.37       -5.74     35.54 o
  -3   5  13      228.23      216.29     26.22 o
  -2   5  13       61.14       73.53     21.81 o
  -1   5  13      472.57      404.63     30.62 o
   0   5  13     1901.98     1967.02     52.95 o
   1   5  13      794.56      799.73     38.20 o
   2   5  13       23.07       53.56     21.92 o
   3   5  13     3086.23     3010.50     74.66 o
   4   5  13     1301.59     1315.48     56.53 o
   5   5  13      659.99      745.76     48.34 o
   6   5  13       57.43       37.59     51.62 o
   7   5  13      337.82      419.99     51.41 o
  -8   6  13      165.28      167.03     47.31 o
  -7   6  13       24.73      -35.02     56.43 o
  -6   6  13        1.99      -23.15     49.06 o
  -5   6  13      324.15      386.19     39.22 o
  -4   6  13      187.23      203.18     31.34 o
  -3   6  13      131.18      122.28     26.93 o
  -2   6  13       10.10       20.38     27.45 o
  -1   6  13      983.69      945.06     40.76 o
   0   6  13     1800.80     1793.84     51.92 o
   1   6  13      293.38      310.82     29.60 o
   2   6  13      105.65      100.88     27.75 o
   3   6  13     1273.56     1322.85     55.20 o
   4   6  13      564.76      502.94     44.55 o
   5   6  13       99.54       30.42     52.23 o
   6   6  13      356.99      380.87     44.75 o
   7   6  13       49.82      125.66     37.89 o
  -8   7  13       30.63      -15.46     62.68 o
  -7   7  13        0.08        4.61     55.00 o
  -6   7  13        3.92       36.36     46.90 o
  -5   7  13       45.50       21.61     49.06 o
  -4   7  13        4.44       25.81     33.90 o
  -3   7  13       50.20       35.33     25.81 o
  -2   7  13        9.27       19.25     28.78 o
  -1   7  13      500.52      544.52     34.51 o
   0   7  13      946.29     1023.61     42.71 o
   1   7  13      150.33      122.07     28.47 o
   2   7  13      129.52      122.89     29.39 o
   3   7  13      213.74      196.73     35.84 o
   4   7  13     1567.20     1656.92     67.90 o
   5   7  13        1.96        0.00     45.88 o
   6   7  13       96.41      139.89     39.94 o
   7   7  13        0.19      -51.10     60.42 o
  -7   8  13       31.01       -4.81     55.92 o
  -6   8  13      267.39      210.56     42.19 o
  -5   8  13        5.68       19.05     43.63 o
  -4   8  13      856.73      835.17     51.72 o
  -3   8  13      376.95      390.60     37.89 o
  -2   8  13       20.78       37.38     23.45 o
  -1   8  13      282.97      277.33     33.59 o
   0   8  13      158.06      197.65     30.72 o
   1   8  13      523.52      559.07     37.07 o
   2   8  13       15.34      -38.40     38.40 o
   3   8  13      199.20      203.59     35.54 o
   4   8  13      417.58      415.18     44.04 o
   5   8  13        1.36       21.10     43.52 o
   6   8  13      106.21      144.09     37.18 o
   7   8  13        9.03       15.98     61.75 o
  -7   9  13        0.03      -53.77     53.77 o
  -6   9  13       52.78       -4.51     53.77 o
  -5   9  13       10.92       60.83     34.41 o
  -4   9  13       63.97       -7.37     49.36 o
  -3   9  13      385.95      486.76     41.89 o
  -2   9  13       77.23      105.38     28.37 o
  -1   9  13      210.01      221.93     32.57 o
   0   9  13      181.06      177.58     33.28 o
   1   9  13      127.79      132.42     32.05 o
   2   9  13      591.75      677.97     45.37 o
   3   9  13       74.10       58.78     33.80 o
   4   9  13      398.93      365.81     43.83 o
   5   9  13       35.87      -51.72     51.72 o
   6   9  13        1.34      -39.74     49.67 o
  -7  10  13      125.27      131.29     43.73 o
  -6  10  13       61.00      118.49     38.61 o
  -5  10  13      171.61      148.60     38.20 o
  -4  10  13      230.63      262.99     41.17 o
  -3  10  13      281.09      259.92     39.74 o
  -2  10  13      484.00      473.24     42.50 o
  -1  10  13     1097.98     1265.81     54.89 o
   0  10  13       12.23      -20.48     45.68 o
   1  10  13      142.19      148.50     35.54 o
   2  10  13        3.74       10.96     42.60 o
   3  10  13      614.40      561.42     49.67 o
   4  10  13      114.54      170.82     37.79 o
   5  10  13       20.83       18.74     49.67 o
   6  10  13        0.52       20.79     56.43 o
  -6  11  13        2.52      -62.06     62.06 o
  -5  11  13       75.05       82.85     38.61 o
  -4  11  13      115.35      114.91     40.35 o
  -3  11  13       48.73       71.79     34.51 o
  -2  11  13       51.01      -30.52     47.31 o
  -1  11  13       27.07      -44.65     50.69 o
   0  11  13        9.91       46.39     28.47 o
   1  11  13       70.88       26.63     53.56 o
   2  11  13       12.28        3.99     46.80 o
   3  11  13      113.10      173.28     36.46 o
   4  11  13       48.25       61.65     39.74 o
   5  11  13       25.60       19.97     39.74 o
  -5  12  13        0.24      -61.14     61.14 o
  -4  12  13       82.52      116.75     41.78 o
  -3  12  13      138.20      110.09     39.02 o
  -2  12  13      624.31      606.38     51.21 o
  -1  12  13       23.20       10.14     32.05 o
   0  12  13     1066.49     1057.50     59.71 o
   1  12  13       37.93       45.37     49.36 o
   2  12  13      665.72      736.85     56.02 o
   3  12  13      141.88      218.44     43.52 o
   4  12  13       78.98       83.06     38.61 o
   5  12  13       15.81        0.00     56.63 o
  -5  13  13       62.09       21.10     62.78 o
  -4  13  13       43.16       39.43     38.92 o
  -3  13  13        0.03       37.38     46.19 o
  -2  13  13      104.79       18.02     61.96 o
  -1  13  13        3.94       39.63     36.56 o
   0  13  13       98.84        8.81     59.40 o
   1  13  13        0.34      -53.36     53.36 o
   2  13  13        0.59       27.86     46.90 o
   3  13  13       48.98       24.48     53.46 o
   4  13  13        0.58      -15.67     55.10 o
  -4  14  13       39.75       87.46     38.71 o
  -3  14  13      243.04      322.90     42.91 o
  -2  14  13       15.55       60.93     37.79 o
  -1  14  13       74.84       47.83     58.17 o
   0  14  13      107.52      150.55     40.76 o
   1  14  13      202.11      233.29     46.49 o
   2  14  13       11.12      -45.27     52.95 o
   3  14  13        1.36        0.00     46.60 o
  -2  15  13        0.64      -10.55     58.68 o
  -1  15  13      134.83      191.82     46.39 o
   0  15  13       19.00       20.69     60.42 o
   1  15  13       25.23      149.93     36.15 o
  -8   0  14       12.67      -27.45     50.18 o
  -6   0  14     1094.04     1009.78     59.09 o
  -4   0  14        2.02       11.67     23.66 o
  -2   0  14     2166.77     2181.58     53.15 o
   0   0  14     1253.49     1508.22     43.83 o
   2   0  14     2500.79     2490.86     58.27 o
   4   0  14      582.52      635.16     41.99 o
   6   0  14      665.68      688.21     50.39 o
   8   0  14      179.51      178.30     49.06 o
  -9   1  14      157.82       62.88     48.44 o
  -8   1  14       10.09      -45.68     51.62 o
  -7   1  14       67.08       85.62     32.46 o
  -6   1  14      903.68      969.33     56.33 o
  -5   1  14      537.12      519.23     40.96 o
  -4   1  14     2038.35     1970.61     59.19 o
  -3   1  14     1903.00     1823.85     53.15 o
  -2   1  14     3369.78     3023.81     62.78 o
  -1   1  14     1453.94     1378.67     42.50 o
   0   1  14     3222.49     3114.44     60.12 o
   1   1  14     1158.38     1080.55     39.74 o
   2   1  14        1.73      -29.90     29.90 o
   3   1  14      617.37      577.19     35.84 o
   4   1  14      138.43      179.02     28.78 o
   5   1  14      120.08      139.28     29.90 o
   6   1  14      314.13      260.02     43.93 o
   7   1  14       22.58       38.92     37.59 o
   8   1  14       13.86        5.22     57.86 o
  -9   2  14        8.53      -70.25     70.25 o
  -8   2  14        2.46       23.04     34.62 o
  -7   2  14       57.99       44.04     33.80 o
  -6   2  14      666.71      656.25     48.44 o
  -5   2  14      874.31      937.58     48.03 o
  -4   2  14      410.65      390.09     35.95 o
  -3   2  14      560.99      590.20     35.02 o
  -2   2  14     5444.62     5148.44     82.34 o
  -1   2  14     1782.94     1732.09     47.21 o
   0   2  14        1.48      -27.86     27.86 o
   1   2  14      265.84      263.61     23.45 o
   2   2  14      179.91      184.14     24.78 o
   3   2  14     1090.31     1161.66     45.68 o
   4   2  14      234.29      233.29     32.57 o
   5   2  14      682.86      619.49     46.39 o
   6   2  14      106.28      131.60     32.77 o
   7   2  14       98.78       89.51     39.94 o
   8   2  14       44.68       71.07     42.09 o
  -8   3  14      128.01      135.59     38.30 o
  -7   3  14      106.35      132.32     36.56 o
  -6   3  14        6.09      -48.85     48.85 o
  -5   3  14     1807.20     1869.22     64.52 o
  -4   3  14      874.05      875.31     43.83 o
  -3   3  14     1425.80     1267.35     46.90 o
  -2   3  14       51.11       56.94     22.63 o
  -1   3  14     1011.12     1048.39     39.94 o
   0   3  14      310.13      298.63     25.60 o
   1   3  14      395.28      358.65     27.75 o
   2   3  14      636.80      576.37     36.66 o
   3   3  14      592.38      533.46     38.10 o
   4   3  14       27.45       33.90     36.87 o
   5   3  14        5.30      -10.65     41.99 o
   6   3  14      213.46      235.44     39.53 o
   7   3  14       13.79       37.28     37.28 o
  -8   4  14        3.37        2.36     38.40 o
  -7   4  14        6.00       70.97     31.75 o
  -6   4  14      124.11      156.79     36.36 o
  -5   4  14      585.63      535.82     45.88 o
  -4   4  14      457.66      435.86     36.25 o
  -3   4  14       44.59       33.08     19.56 o
  -2   4  14      956.20      912.90     41.68 o
  -1   4  14     1034.43      954.07     39.84 o
   0   4  14     3831.22     3815.55     71.18 o
   1   4  14       14.56       30.42     19.97 o
   2   4  14     1619.57     1567.82     51.62 o
   3   4  14      387.64      358.54     36.46 o
   4   4  14     1253.97     1114.75     54.48 o
   5   4  14      570.48      527.22     47.62 o
   6   4  14      107.12       33.28     55.20 o
   7   4  14       35.39       33.28     48.34 o
  -8   5  14      157.12      151.88     41.68 o
  -7   5  14        6.62       47.31     31.03 o
  -6   5  14      391.20      383.33     45.47 o
  -5   5  14       92.02       61.65     33.90 o
  -4   5  14      632.72      697.32     41.99 o
  -3   5  14        0.89        0.00     30.83 o
  -2   5  14       59.24       44.86     22.63 o
  -1   5  14      144.87      126.79     26.32 o
   0   5  14      648.66      663.73     36.15 o
   1   5  14      315.39      319.83     31.24 o
   2   5  14       54.65        2.66     34.21 o
   3   5  14      378.01      389.27     36.97 o
   4   5  14      104.80       92.99     32.16 o
   5   5  14       54.95       45.16     50.49 o
   6   5  14       62.44       55.71     36.46 o
   7   5  14       71.49       90.33     42.40 o
  -8   6  14        8.54      -35.33     62.88 o
  -7   6  14       41.01        0.00     51.21 o
  -6   6  14       31.61      -55.51     55.51 o
  -5   6  14        8.33       57.66     28.57 o
  -4   6  14      132.48      164.47     30.62 o
  -3   6  14       80.27       42.81     26.22 o
  -2   6  14       96.32      113.27     25.09 o
  -1   6  14      289.59      253.06     31.24 o
   0   6  14        6.85      -34.51     34.51 o
   1   6  14     3997.96     3677.50     76.81 o
   2   6  14      934.25      873.57     46.09 o
   3   6  14     2374.23     2279.89     70.46 o
   4   6  14     1279.14     1416.25     61.04 o
   5   6  14      269.18      272.72     42.19 o
   6   6  14      149.03      168.77     40.96 o
   7   6  14      280.12      241.79     50.90 o
  -8   7  14        0.12      -55.81     55.81 o
  -7   7  14      129.03      129.86     39.94 o
  -6   7  14       44.32       41.17     35.43 o
  -5   7  14      559.62      574.43     48.95 o
  -4   7  14       14.75       49.87     26.73 o
  -3   7  14        3.04      -12.19     35.33 o
  -2   7  14       56.43       34.41     24.78 o
  -1   7  14      497.21      525.37     36.46 o
   0   7  14       89.11      112.24     26.83 o
   1   7  14      492.94      405.14     34.72 o
   2   7  14      558.83      592.66     41.48 o
   3   7  14      405.04      469.46     39.63 o
   4   7  14      106.02      146.96     35.54 o
   5   7  14       30.62       41.07     44.65 o
   6   7  14        0.06      -46.29     51.10 o
   7   7  14        0.67       39.12     38.61 o
  -7   8  14       54.24       19.36     56.53 o
  -6   8  14       14.53       26.01     47.52 o
  -5   8  14        0.53       68.21     30.93 o
  -4   8  14      469.98      496.29     44.65 o
  -3   8  14      244.80      222.75     35.33 o
  -2   8  14        3.49       21.61     25.19 o
  -1   8  14      940.95     1014.29     50.08 o
   0   8  14      975.81      856.37     47.31 o
   1   8  14      201.49      236.37     32.87 o
   2   8  14      480.03      472.63     39.12 o
   3   8  14     1241.60     1321.32     59.19 o
   4   8  14      170.15      132.21     38.20 o
   5   8  14      132.51      127.50     36.97 o
   6   8  14       39.78       24.17     56.63 o
  -7   9  14       10.95       10.14     51.82 o
  -6   9  14       68.17       45.78     56.74 o
  -5   9  14      327.53      306.42     44.96 o
  -4   9  14      625.44      726.00     51.72 o
  -3   9  14       29.88       42.30     44.86 o
  -2   9  14      239.55      209.12     35.43 o
  -1   9  14      470.02      465.36     37.99 o
   0   9  14        6.59       -9.73     41.07 o
   1   9  14        8.59       26.73     39.53 o
   2   9  14       14.81       14.03     28.98 o
   4   9  14        9.12       12.39     48.03 o
   5   9  14       13.26      -45.57     52.84 o
   6   9  14        2.51      -60.01     60.01 o
  -6  10  14       90.66      113.68     41.37 o
  -5  10  14      176.31      154.33     38.40 o
  -4  10  14      152.34       99.54     41.07 o
  -3  10  14      217.83      186.18     39.33 o
  -2  10  14      183.95      188.44     38.30 o
  -1  10  14       42.62       45.98     52.74 o
   0  10  14      856.40      937.89     53.56 o
   1  10  14      120.42      126.68     31.85 o
   2  10  14      165.90      220.08     35.23 o
   3  10  14      219.88      294.02     41.58 o
   4  10  14      591.13      517.18     53.15 o
   5  10  14        2.77       14.44     56.12 o
  -6  11  14       54.89       53.87     43.32 o
  -5  11  14       90.04      108.25     41.78 o
  -4  11  14      299.27      342.36     43.42 o
  -3  11  14      605.51      578.22     51.00 o
  -2  11  14       57.75       -3.89     44.96 o
  -1  11  14      261.60      195.71     39.33 o
   0  11  14      684.65      721.18     48.95 o
   1  11  14      439.59      449.18     45.37 o
   2  11  14      142.15      182.29     37.79 o
   3  11  14       36.85       17.41     38.20 o
   4  11  14       21.94      -28.16     52.74 o
   5  11  14        0.20       20.48     51.21 o
  -5  12  14       78.74      -25.09     65.34 o
  -4  12  14       14.31      -14.03     54.48 o
  -3  12  14       46.93       26.52     49.67 o
  -2  12  14        0.90      -25.50     45.37 o
  -1  12  14       73.26       33.28     47.11 o
   0  12  14       11.51      -49.26     49.26 o
   1  12  14      109.57      131.80     36.15 o
   2  12  14       19.03      110.50     33.49 o
   3  12  14      246.43      184.75     48.03 o
   4  12  14       51.81      -55.20     62.88 o
  -4  13  14       21.15       45.27     48.54 o
  -3  13  14      174.02      186.29     43.83 o
  -2  13  14      177.71      156.59     42.71 o
  -1  13  14      197.29      241.79     44.24 o
   0  13  14       97.94       63.29     40.96 o
   1  13  14       19.38      105.89     32.26 o
   2  13  14      209.34      202.88     42.60 o
   3  13  14        3.75        5.02     51.00 o
  -3  14  14       37.32      -63.09     63.09 o
  -2  14  14      179.01       54.79     67.80 o
  -1  14  14       22.35       41.58     38.81 o
   0  14  14       26.01      -56.63     56.63 o
   1  14  14       39.38       54.79     58.27 o
   2  14  14      159.75      159.56     45.57 o
  -1  15  14       19.56      -47.62     61.55 o
   0  15  14       21.61      -58.27     58.27 o
  -7   0  15       10.46       52.95     30.52 o
  -5   0  15      206.79      206.05     33.28 o
  -3   0  15     1961.77     1995.29     57.25 o
  -1   0  15      428.67      429.92     28.68 o
   1   0  15     1152.44     1045.11     40.76 o
   3   0  15       21.26       31.54     21.51 o
   5   0  15       99.73      155.36     35.95 o
   7   0  15      364.48      445.08     50.80 o
  -8   1  15        0.79      -53.36     53.36 o
  -7   1  15       55.88        4.10     49.26 o
  -6   1  15      223.96      167.44     41.99 o
  -5   1  15     1311.20     1318.55     58.48 o
  -4   1  15      231.21      208.51     33.18 o
  -3   1  15       33.82       29.49     32.36 o
  -2   1  15      901.63      806.90     39.12 o
  -1   1  15     1903.35     1885.61     50.08 o
   0   1  15      494.95      486.76     30.21 o
   1   1  15      778.06      812.84     37.59 o
   2   1  15      355.18      316.96     30.62 o
   3   1  15        4.96        8.30     34.10 o
   4   1  15      509.45      545.14     41.37 o
   5   1  15      486.35      480.52     45.57 o
   6   1  15      131.84      137.95     40.96 o
   7   1  15        3.88      -42.50     56.12 o
  -8   2  15       48.05       85.21     36.25 o
  -7   2  15       19.18       16.49     47.11 o
  -6   2  15      126.82      165.91     35.43 o
  -5   2  15      233.84      257.36     36.56 o
  -4   2  15     1210.21     1311.18     50.39 o
  -3   2  15      658.03      582.11     36.97 o
  -2   2  15       43.28       31.13     21.20 o
  -1   2  15        7.51       -2.25     26.42 o
   0   2  15      463.70      454.09     30.31 o
   1   2  15     1243.64     1092.32     42.19 o
   2   2  15      158.73      181.06     24.68 o
   3   2  15       14.84       33.69     25.71 o
   4   2  15      138.13      131.91     30.11 o
   5   2  15        8.92        7.27     48.13 o
   6   2  15      216.04      212.09     40.76 o
   7   2  15       10.22      -56.43     56.43 o
  -8   3  15        4.70       72.10     34.31 o
  -7   3  15        5.26      -55.00     55.00 o
  -6   3  15     1363.92     1306.16     63.19 o
  -5   3  15       30.19       22.63     41.99 o
  -4   3  15      497.26      506.02     40.04 o
  -3   3  15       20.29       15.46     21.92 o
  -2   3  15     3598.85     3295.10     70.05 o
  -1   3  15     1531.61     1468.69     47.21 o
   0   3  15     1935.89     2042.40     52.64 o
   1   3  15      531.40      626.66     34.62 o
   2   3  15     3103.26     2924.57     68.00 o
   3   3  15     1135.76     1160.02     48.85 o
   4   3  15      533.16      525.27     41.17 o
   5   3  15       11.63       24.07     29.08 o
   6   3  15       26.80       80.39     34.51 o
   7   3  15      122.09        9.63     56.02 o
  -8   4  15        1.95      -19.66     55.51 o
  -7   4  15       75.98       88.28     34.51 o
  -6   4  15       49.96       28.37     32.57 o
  -5   4  15      697.67      642.43     49.26 o
  -4   4  15     1370.81     1330.74     55.30 o
  -3   4  15       26.78       22.94     25.50 o
  -2   4  15       23.22       10.04     33.39 o
  -1   4  15        1.33       -4.81     28.06 o
   0   4  15     3704.06     3421.88     70.05 o
   1   4  15      258.91      220.90     28.27 o
   3   4  15      372.55      352.71     36.66 o
   4   4  15      246.86      286.96     36.15 o
   5   4  15       39.73      -11.37     46.09 o
   6   4  15      134.54      179.73     39.22 o
   7   4  15       20.98       49.36     53.56 o
  -8   5  15       24.57      -35.23     58.89 o
  -7   5  15      107.01      137.44     38.51 o
  -6   5  15      293.25      346.15     44.86 o
  -5   5  15      852.11      815.40     51.62 o
  -4   5  15      276.12      332.74     36.46 o
  -3   5  15      299.47      281.94     30.52 o
  -2   5  15       18.76       34.41     21.30 o
  -1   5  15     4216.14     4257.67     80.39 o
   0   5  15      457.49      526.09     33.49 o
   1   5  15     4308.95     4142.25     80.91 o
   2   5  15      178.07      150.75     31.65 o
   3   5  15     4702.13     4607.40     93.60 o
   4   5  15       27.93       54.07     30.21 o
   5   5  15      751.65      763.07     57.76 o
   6   5  15       15.89       17.82     50.80 o
   7   5  15      237.64      182.09     48.75 o
  -8   6  15       75.86       46.60     43.93 o
  -7   6  15        0.75       18.33     34.31 o
  -6   6  15       23.73      -16.28     47.11 o
  -5   6  15      459.50      437.50     40.76 o
  -4   6  15      124.23      111.32     30.62 o
  -3   6  15        0.91       -2.97     38.10 o
  -2   6  15      186.66      159.15     26.93 o
  -1   6  15       40.56       13.62     31.85 o
   0   6  15      133.75      114.50     26.93 o
   1   6  15      389.82      420.81     34.21 o
   2   6  15     1235.46     1265.30     52.23 o
   3   6  15       10.31      -19.77     49.06 o
   4   6  15       21.68      -21.92     48.95 o
   5   6  15       35.58       77.73     35.95 o
   6   6  15       56.22       76.09     36.87 o
   7   6  15        0.59      -15.67     54.89 o
  -7   7  15        7.00       26.22     36.87 o
  -6   7  15       65.82        2.15     37.28 o
  -5   7  15      101.03       87.87     37.28 o
  -4   7  15      615.44      589.28     44.86 o
  -3   7  15       26.20       28.78     36.36 o
  -2   7  15      387.68      357.42     34.92 o
  -1   7  15      660.85      724.15     43.12 o
   0   7  15     3669.75     3482.51     79.47 o
   1   7  15      231.40      229.71     31.75 o
   2   7  15     1893.83     1961.70     64.62 o
   3   7  15        0.90      -31.34     42.19 o
   4   7  15     1437.33     1306.88     61.96 o
   5   7  15       12.38      -29.90     45.47 o
   6   7  15      318.03      350.15     49.57 o
  -7   8  15       41.49       54.79     58.27 o
  -6   8  15       25.62        8.91     52.84 o
  -5   8  15       63.25      115.01     36.15 o
  -4   8  15      199.04      132.62     38.61 o
  -3   8  15       33.98       13.72     39.84 o
  -2   8  15      364.65      405.14     37.38 o
  -1   8  15      695.26      688.82     44.14 o
   0   8  15      299.12      331.20     35.43 o
   1   8  15      156.14      170.52     31.24 o
   2   8  15        1.07      -34.31     39.74 o
   3   8  15       11.45      -14.85     44.75 o
   4   8  15       15.83       -8.09     44.04 o
   5   8  15       35.05       22.43     43.73 o
   6   8  15      170.01      155.15     45.98 o
  -7   9  15       47.94        5.22     60.12 o
  -6   9  15        0.14       37.69     35.43 o
  -5   9  15      189.38      261.05     41.37 o
  -4   9  15        5.40      -11.78     44.65 o
  -3   9  15      481.45      522.81     44.86 o
  -2   9  15        6.40       27.96     31.34 o
  -1   9  15     1118.29     1247.89     57.66 o
   0   9  15     1158.60     1264.07     57.97 o
   1   9  15      406.28      510.83     43.22 o
   2   9  15      163.62      147.17     34.10 o
   3   9  15      280.52      246.61     41.48 o
   4   9  15      307.41      345.84     46.39 o
   5   9  15       34.03      -28.37     50.49 o
   6   9  15        0.50      -36.66     57.15 o
  -6  10  15       97.54      171.64     41.07 o
  -5  10  15      110.39      127.30     37.89 o
  -4  10  15       19.04       37.79     45.47 o
  -3  10  15       22.03      -49.57     49.57 o
  -2  10  15      101.67      122.48     35.13 o
  -1  10  15      100.02      130.78     35.43 o
   0  10  15        0.47       29.49     44.55 o
   1  10  15        7.35       17.00     30.83 o
   2  10  15       98.02      124.53     36.77 o
   3  10  15       11.47       69.64     32.05 o
   4  10  15       29.93      -31.95     54.59 o
   5  10  15        0.81      -24.99     61.34 o
  -6  11  15       41.37      -10.45     59.71 o
  -5  11  15       42.13       81.93     39.94 o
  -4  11  15      171.09      179.22     39.74 o
  -3  11  15        1.02        8.50     48.03 o
  -2  11  15      198.16      185.26     40.86 o
  -1  11  15      186.98      189.36     37.18 o
   0  11  15       99.67       99.75     35.02 o
   1  11  15       19.24      -50.80     50.80 o
   2  11  15      188.16      174.41     38.51 o
   3  11  15      375.87      401.97     49.06 o
   4  11  15        8.53      -53.46     53.46 o
   5  11  15       27.59       36.97     55.20 o
  -5  12  15       11.30       35.95     45.68 o
  -4  12  15       99.30      182.60     41.07 o
  -3  12  15      103.25       31.85     57.04 o
  -2  12  15      308.49      350.35     42.50 o
  -1  12  15        7.25      -21.51     46.09 o
   0  12  15      261.60      294.43     43.32 o
   1  12  15        0.38      -39.43     42.30 o
   2  12  15      110.42      148.19     41.37 o
   3  12  15       10.18      -57.04     57.04 o
   4  12  15       23.58      -62.98     62.98 o
  -4  13  15      160.27      272.93     44.86 o
  -3  13  15       32.75      -34.31     58.58 o
  -2  13  15      154.19      156.18     41.78 o
  -1  13  15        0.73       18.64     51.72 o
   0  13  15       70.50       86.03     36.97 o
   1  13  15      129.50      142.15     41.89 o
   2  13  15        4.37       41.68     33.39 o
   3  13  15        3.23        0.00     50.59 o
  -3  14  15       83.46      121.26     38.51 o
  -2  14  15       14.62       40.86     37.89 o
  -1  14  15        0.48      -25.09     55.30 o
   0  14  15        4.10       -5.02     54.79 o
   1  14  15       19.92       30.62     54.59 o
   2  14  15        0.03        5.33     58.07 o
  -8   0  16       17.38       19.15     54.69 o
  -6   0  16     1412.55     1582.26     66.98 o
  -4   0  16      246.36      337.14     33.90 o
  -2   0  16      317.28      310.72     26.63 o
   0   0  16     2889.58     2857.90     62.68 o
   2   0  16      202.78      184.55     26.73 o
   4   0  16     1393.51     1562.91     58.99 o
   6   0  16       89.08       68.21     37.38 o
  -8   1  16      106.81       86.44     40.76 o
  -7   1  16       10.83      -46.80     46.80 o
  -6   1  16        6.64      -48.65     48.65 o
  -5   1  16        1.05        6.45     40.04 o
  -4   1  16      953.00      969.22     50.49 o
  -3   1  16        2.98       10.45     31.75 o
  -2   1  16      124.53       88.18     26.01 o
  -1   1  16       14.65       -9.32     28.06 o
   0   1  16     1265.63     1204.26     43.73 o
   1   1  16      311.47      290.75     26.83 o
   2   1  16     1118.53     1182.45     46.19 o
   3   1  16      357.31      358.03     34.51 o
   4   1  16      225.65      176.25     33.28 o
   5   1  16      138.40      106.82     36.56 o
   6   1  16      429.49      457.68     46.49 o
   7   1  16       68.13       48.85     42.91 o
  -8   2  16        0.06      -53.56     53.56 o
  -7   2  16      108.77      116.85     36.15 o
  -6   2  16      468.76      490.35     49.16 o
  -5   2  16     1343.28     1319.78     62.57 o
  -4   2  16      305.93      332.12     34.00 o
  -3   2  16      278.08      365.61     30.62 o
  -2   2  16     1450.22     1389.01     48.34 o
  -1   2  16     1743.91     1610.83     49.98 o
   0   2  16       37.88       26.11     31.75 o
   1   2  16     1209.50     1214.19     44.96 o
   2   2  16      801.20      776.28     42.30 o
   3   2  16        6.70       34.10     22.94 o
   4   2  16       80.16      100.06     28.27 o
   5   2  16      741.45      668.13     50.28 o
   6   2  16       14.09       30.21     35.54 o
   7   2  16       79.74      177.07     39.02 o
  -8   3  16       10.87       -4.92     55.00 o
  -7   3  16      106.58      103.64     39.63 o
  -6   3  16        8.17       -7.58     48.95 o
  -5   3  16       65.04       78.96     32.36 o
  -4   3  16      488.50      409.85     40.66 o
  -3   3  16      363.19      358.65     34.21 o
  -2   3  16      243.79      265.55     27.24 o
  -1   3  16      362.84      320.75     30.83 o
   0   3  16      575.27      690.97     37.18 o
   1   3  16       22.09       17.92     32.67 o
   2   3  16        2.68       -8.30     35.43 o
   3   3  16      821.60      790.41     44.45 o
   4   3  16       97.00       69.84     30.93 o
   5   3  16      183.48      183.21     36.25 o
   6   3  16       60.03       39.43     55.30 o
   7   3  16       24.29       44.86     59.30 o
  -8   4  16       81.00       75.17     41.68 o
  -7   4  16        2.60       13.21     34.21 o
  -6   4  16       80.95       54.59     33.69 o
  -5   4  16      173.52      178.40     37.79 o
  -4   4  16      528.65      561.01     42.71 o
  -3   4  16      382.87      371.45     36.66 o
  -2   4  16      903.71      885.66     43.63 o
  -1   4  16       47.78       44.86     25.40 o
   0   4  16     2657.41     2628.09     64.11 o
   1   4  16      428.69      398.89     34.51 o
   2   4  16       49.32       75.89     25.19 o
   3   4  16       21.39        6.25     37.99 o
   4   4  16      479.28      482.77     44.04 o
   5   4  16      487.85      478.88     45.27 o
   6   4  16      178.08      116.54     40.96 o
   7   4  16        1.43       50.90     53.87 o
  -8   5  16      121.74      107.84     45.78 o
  -7   5  16        0.03      -52.23     52.23 o
  -6   5  16        2.00       -8.09     47.01 o
  -5   5  16       49.99       21.61     45.78 o
  -4   5  16      138.68      103.74     32.67 o
  -3   5  16      557.49      602.08     39.43 o
  -2   5  16      342.06      347.59     32.87 o
  -1   5  16        4.45       10.86     35.43 o
   0   5  16       38.72      -21.71     41.27 o
   1   5  16       85.51      115.11     27.24 o
   2   5  16       85.70       72.00     27.96 o
   3   5  16       16.64       34.41     28.57 o
   4   5  16      159.84      209.43     35.43 o
   5   5  16       66.85       40.86     54.48 o
   6   5  16        1.15       -4.61     55.10 o
   7   5  16        1.80      -46.90     59.19 o
  -8   6  16        1.33       47.62     60.12 o
  -7   6  16       22.74       65.85     34.41 o
  -6   6  16        7.45      -53.15     53.15 o
  -5   6  16       14.93       37.59     49.26 o
  -4   6  16       30.33       -6.76     45.47 o
  -3   6  16       64.97       83.16     26.32 o
  -2   6  16       41.63       54.79     26.22 o
  -1   6  16     2459.55     2355.57     66.06 o
   0   6  16     1276.33     1334.02     53.05 o
   1   6  16      412.57      462.80     36.25 o
   2   6  16      720.27      674.18     45.06 o
   3   6  16     1691.96     1784.42     66.47 o
   4   6  16      817.13      902.96     53.56 o
   5   6  16       72.09      103.95     33.80 o
   6   6  16       41.42      102.41     37.89 o
  -7   7  16        0.39       22.02     36.66 o
  -6   7  16       39.10       41.58     34.41 o
  -5   7  16       39.44        3.99     45.47 o
  -4   7  16        2.83       23.35     29.60 o
  -3   7  16      216.25      196.63     34.51 o
  -2   7  16      179.46      258.79     31.95 o
  -1   7  16      357.52      366.84     34.00 o
   0   7  16      131.87      135.29     30.72 o
   1   7  16        1.99        0.00     38.10 o
   2   7  16      140.70       92.38     32.46 o
   3   7  16       15.82       36.36     45.06 o
   4   7  16        0.36      -35.95     47.42 o
   5   7  16        0.84       35.43     45.16 o
   6   7  16       15.60      -29.70     55.51 o
  -7   8  16        7.37       33.08     33.69 o
  -6   8  16       10.52       50.49     51.31 o
  -5   8  16      359.00      465.67     47.83 o
  -4   8  16      156.62      146.76     40.35 o
  -3   8  16       77.14       31.95     43.93 o
  -2   8  16      242.32      266.89     37.07 o
  -1   8  16     1352.33     1546.52     62.47 o
   0   8  16      297.43      257.36     36.36 o
   1   8  16      461.53      459.93     40.96 o
   2   8  16      214.04      252.24     35.74 o
   3   8  16      725.19      869.78     50.39 o
   4   8  16        6.99       29.39     52.64 o
   5   8  16       52.09       99.75     36.05 o
   6   8  16      140.05      164.99     45.78 o
  -6   9  16       16.26        9.63     55.81 o
  -5   9  16       22.12      -52.43     52.43 o
  -4   9  16       13.05       20.28     51.51 o
  -3   9  16       45.05        0.00     50.08 o
  -2   9  16        7.35      -25.40     45.16 o
  -1   9  16       10.06       42.50     43.42 o
   0   9  16      281.96      358.44     37.79 o
   1   9  16       31.14        7.27     44.04 o
   2   9  16        3.57      -11.47     40.25 o
   3   9  16       46.03       36.87     49.67 o
   4   9  16      260.00      357.83     42.09 o
   5   9  16       42.22       78.04     41.58 o
  -6  10  16       51.69      -35.64     64.52 o
  -5  10  16       22.75       67.69     34.72 o
  -4  10  16      400.85      400.33     46.80 o
  -3  10  16      284.22      352.30     41.37 o
  -2  10  16      272.20      253.67     39.63 o
  -1  10  16        1.45       -7.68     44.55 o
   0  10  16      699.54      646.42     50.28 o
   1  10  16       21.80       23.55     31.85 o
   2  10  16      343.27      319.63     47.11 o
   3  10  16      175.03      170.21     37.07 o
   4  10  16       95.94       98.93     37.89 o
   5  10  16        0.61      -10.24     57.25 o
  -5  11  16        2.68       32.26     37.59 o
  -4  11  16       12.44       -4.61     54.18 o
  -3  11  16       24.57       17.51     40.96 o
  -2  11  16       84.87       71.48     39.12 o
  -1  11  16       85.40       55.61     35.54 o
   0  11  16        6.94       16.49     48.13 o
   1  11  16       10.97       46.39     48.24 o
   2  11  16       89.35       39.53     55.40 o
   3  11  16       92.05       79.27     39.84 o
   4  11  16       44.97       20.07     62.16 o
  -5  12  16       67.74       65.95     41.99 o
  -4  12  16       30.34       66.77     39.02 o
  -3  12  16      133.03      119.72     40.45 o
  -2  12  16       10.80        4.51     41.78 o
  -1  12  16      118.38       53.36     58.68 o
   0  12  16       52.65        4.40     53.66 o
   1  12  16      174.89      197.65     42.60 o
   2  12  16        8.73       -9.42     49.98 o
   3  12  16       54.68        9.93     52.23 o
  -4  13  16        0.01      -31.75     57.97 o
  -3  13  16       19.64      -60.12     60.12 o
  -2  13  16        5.88      -14.64     60.32 o
  -1  13  16        4.52      -53.66     53.66 o
   0  13  16      106.66      172.97     38.10 o
   1  13  16        6.55      -14.64     51.62 o
   2  13  16        8.88      -56.94     56.94 o
  -2  14  16      140.70      181.27     41.99 o
  -1  14  16       15.16      -46.60     56.02 o
   0  14  16       24.06       20.69     54.79 o
   1  14  16        3.43       47.42     53.97 o
   7   4  17       74.23     2977.31   1249.22 o
  -8   5  17        2.23     -322.29   1658.97 o
  -7   5  17       60.29        0.00   1488.15 o
  -6   5  17       15.17      765.53   1432.13 o
  -5   5  17      539.02    17047.77   1419.84 o
  -4   5  17       15.01    -1209.99   1209.99 o
  -3   5  17      632.42    16938.19   1310.36 o
  -2   5  17      126.11     4019.15    937.58 o
  -1   5  17     1992.08    59917.94   1917.97 o
   0   5  17        1.19     -528.04   1160.73 o
   1   5  17     1563.30    46830.95   1700.85 o
   2   5  17      587.60    15567.82   1357.06 o
   3   5  17      303.18    10343.79   1146.60 o
   4   5  17      126.02      583.34   1507.81 o
   5   5  17      274.93     9186.95   1414.00 o
   6   5  17       61.42     1317.32   1738.03 o
  -7   6  17        5.24      443.75   1515.80 o
  -6   6  17        1.30     2250.40    912.39 o
  -5   6  17       96.10     5904.35   1058.53 o
  -4   6  17      253.20     5598.13   1115.16 o
  -3   6  17        0.16      906.45    845.61 o
  -2   6  17      310.04     6153.41   1080.44 o
  -1   6  17      122.06     3714.17    946.90 o
   0   6  17      499.17    17040.80   1238.88 o
   1   6  17       11.48      865.69   1066.82 o
   2   6  17        4.17     -408.01   1282.09 o
   3   6  17      227.29     9003.73   1248.71 o
   4   6  17      132.99     2977.42   1105.53 o
   5   6  17       31.48     1215.83   1461.21 o
   6   6  17       18.98      906.45   1525.83 o
  -7   7  17        1.23      613.86   1580.11 o
  -6   7  17       59.55     -414.05   1638.90 o
  -5   7  17       62.46     1249.94   1639.30 o
  -4   7  17      600.27    20264.83   1429.98 o
  -3   7  17      171.90     5435.61   1107.58 o
  -2   7  17      930.57    30704.78   1555.12 o
  -1   7  17      294.80     8696.29   1111.47 o
   0   7  17      899.60    26206.76   1601.41 o
   1   7  17      183.93     6126.58   1008.24 o
   2   7  17      677.63    21625.37   1533.92 o
   3   7  17        2.57      581.29   1202.52 o
   4   7  17      195.44     7633.98   1313.02 o
   5   7  17        6.85     -844.28   1579.50 o
   6   7  17      106.81     4228.27   1272.26 o
  -7   8  17        0.27     -958.98   1750.83 o
  -6   8  17        9.21      577.91   1529.11 o
  -5   8  17        1.20    -1740.28   1740.28 o
  -4   8  17      496.80    17259.96   1523.68 o
  -3   8  17        6.87    -1359.41   1387.37 o
  -2   8  17      426.46    12917.19   1275.54 o
  -1   8  17       97.96     1161.76   1526.86 o
   0   8  17     1277.08     1303.09     59.19 o
   1   8  17       66.31       49.77     31.03 o
   2   8  17       22.13       28.06     29.90 o
   3   8  17      139.53      138.36     32.77 o
   4   8  17      179.97      168.16     39.63 o
   5   8  17        2.38        0.00     49.98 o
   6   8  17        1.02      -53.15     66.87 o
  -6   9  17        0.17       39.63     49.06 o
  -5   9  17      343.50      387.73     47.31 o
  -4   9  17      170.34      159.56     43.22 o
  -3   9  17      511.45      581.70     49.57 o
  -2   9  17      117.53      162.43     34.10 o
  -1   9  17      468.28      506.32     43.12 o
   0   9  17      819.68      863.02     53.46 o
   1   9  17        3.28      -41.48     41.48 o
   2   9  17      261.76      257.05     42.40 o
   3   9  17       49.97       57.45     35.54 o
   4   9  17        7.41      -54.89     54.89 o
   5   9  17        7.63      -25.19     52.64 o
  -6  10  17       10.20       10.45     50.08 o
  -5  10  17       12.92       -4.81     49.67 o
  -4  10  17        2.48       13.42     51.92 o
  -3  10  17      100.98      185.47     33.28 o
  -2  10  17        5.35      -52.33     52.33 o
  -1  10  17      267.50      232.27     41.07 o
   0  10  17       28.76       15.87     44.34 o
   1  10  17       46.78      -44.86     48.03 o
   2  10  17      270.46      221.31     45.27 o
   3  10  17      473.29      490.76     48.95 o
   4  10  17        1.48      -19.46     52.54 o
   5  10  17       24.37        5.33     55.40 o
  -5  11  17      113.67       20.38     71.28 o
  -4  11  17      147.41      159.56     41.27 o
  -3  11  17        7.11       22.53     51.62 o
  -2  11  17      208.27      236.98     39.53 o
  -1  11  17      240.41      245.58     41.58 o
   0  11  17       21.22       -8.60     53.05 o
   1  11  17       60.74       32.77     34.10 o
   2  11  17       23.11       66.06     33.80 o
   3  11  17      117.43      132.52     43.83 o
   4  11  17       20.63      -51.62     59.81 o
  -4  12  17        0.14      -15.26     56.33 o
  -3  12  17        0.54      -58.27     58.27 o
  -2  12  17       10.21      -23.35     55.10 o
  -1  12  17        1.24      -27.55     46.39 o
   0  12  17        0.79       18.43     53.66 o
   1  12  17       93.28       42.30     52.13 o
   2  12  17      194.01      146.24     40.56 o
   3  12  17        0.07      -62.68     62.68 o
  -3  13  17       79.09        7.78     41.89 o
  -2  13  17       84.41      165.70     37.38 o
  -1  13  17        0.40       24.68     52.54 o
   0  13  17        3.49        0.00     54.28 o
   1  13  17       62.34       80.70     36.77 o
   2  13  17        7.32      -20.89     54.79 o
  -1  14  17       16.07       21.30     62.06 o
 
